# Supplementary material for: Similar yet different: phylogenomic analysis to delineate Salmonella and Citrobacter species boundaries
Source: BMC Genomics. 2020 May 29;21:377. doi: 10.1186/s12864-020-06780-y (PMC7257147; doi:10.1186/s12864-020-06780-y)
Supplement: Supplementary file 3 — Additional file 3: Table S3. Average nucleotide identity (ANI) values between Citrobacter strains falsely identified as Salmonella and reference genomes. [file 12864_2020_6780_MOESM3_ESM.xlsx]

## Sheet: compiled
Table S3. Average nucleotide identity (ANI) values between Citrobacter strains falsely identified as Salmonella and reference genomes. Values that fall within the ANI species threshold (95-96%) are highlighted in red.
Organism	S646	S647	S648	S1284	S1285	C. amalonaticus FDAARGOS 165	C. amalonaticus Y19	C. braakii GTA CB04	C. farmeri GTC 1319	C. freundii ATCC8090	C. freundii CFNIH1	C. koseri ATCC BAA895	C. rodentium ICC168	C. sedlakii NBRC 105722	C. werkmanii NBRC 105721	C. youngae ATCC29220	E. coli K-12	E. coli O157:H7 Sakai	S. Typhi CT18	S. Typhimurium LT2
S646	*	99.9	99.9	81.93	99.9	82.84	82.77	82.46	82.73	81.92	81.92	83.2	81.99	81.73	82.1	82.18	80.49	80.38	81.06	81.18
S647	99.63	*	99.64	81.92	99.63	82.79	82.71	82.5	82.68	81.88	81.91	83.23	81.95	81.72	82.06	82.18	80.49	80.35	81.53	81.7
S648	99.89	99.9	*	81.94	99.89	82.84	82.76	82.47	82.74	81.91	81.94	83.2	81.96	81.76	82.08	82.2	80.56	80.45	81.11	81.26
S1284	81.89	81.88	81.89	*	81.91	81.7	81.47	92.38	81.38	91.86	90.29	82.65	80.96	80.84	90.41	90.32	80.29	80.02	80.96	81.13
S1285	99.71	99.71	99.71	81.9	*	82.75	82.76	82.46	82.67	81.91	81.89	83.16	81.93	81.79	81.99	82.16	80.56	80.43	81.36	81.56
C. amalonaticus FDAARGOS 165	83.05	83.06	83.05	81.76	83.06	*	91.53	81.73	91.11	81.77	82.02	82.95	84.02	83.94	81.74	81.95	80.73	80.55	81.02	81.09
C. amalonaticus Y19	82.84	82.84	82.84	81.34	82.84	91.26	*	81.41	92.74	81.64	81.66	82.75	83.64	83.69	81.63	81.75	80.75	80.44	80.62	80.92
C. braakii GTA CB04	82.7	82.7	82.7	92.78	82.71	81.72	81.7	*	81.59	92.03	90.48	83.1	81.25	81.02	90.67	90.7	80.32	80.19	80.99	81.06
C. farmeri GTC 1319	82.86	82.87	82.87	81.53	82.86	91.03	92.77	81.57	*	81.49	81.47	82.78	83.6	83.61	81.51	81.76	80.57	80.43	80.78	80.74
C. freundii ATCC8090	82	81.99	82	92.09	82	81.63	81.6	91.89	81.4	*	90.18	82.73	80.99	80.96	90.25	90.09	80.36	80.17	80.82	80.85
C. freundii CFNIH1	81.96	81.96	81.95	90.54	81.95	81.97	81.68	90.32	81.56	90.26	*	82.87	80.99	80.96	96.05	92.69	80.45	80.21	81.33	81.19
C. koseri ATCC BAA895	83.52	83.52	83.51	82.99	83.51	83.18	83.1	83.3	82.94	82.89	83.1	*	82.7	82.51	82.96	83.28	81.3	81.23	82.44	82.49
C. rodentium ICC168	82.28	82.29	82.28	81.28	82.3	84.03	83.88	81.34	83.82	81.28	80.94	82.76	*	85.94	81.33	81.59	80.69	80.54	81.24	81.27
C. sedlakii NBRC 105722	82.03	82.03	82.03	81.16	82.03	83.96	83.94	81.03	83.68	81.11	81.07	82.53	85.89	*	81.04	81.45	80.41	80.25	80.97	81.12
C. werkmanii NBRC 105721	82.03	82.05	82.03	90.51	82.03	81.54	81.62	90.41	81.39	90.21	96.1	82.72	80.99	80.84	*	92.25	80.21	80.03	81.1	81.06
C. youngae ATCC29220	82.29	82.3	82.3	90.44	82.3	81.73	81.91	90.54	81.74	90.02	92.68	83.11	81.44	81.25	92.19	*	80.29	80.09	81.06	81.16
E. coli K-12	80.93	80.92	80.92	80.61	80.92	80.91	81.1	80.57	80.85	80.67	80.72	81.45	80.7	80.59	80.53	80.61	*	97.77	80.21	80.22
E. coli O157:H7 Sakai	80.67	80.66	80.67	80.14	80.68	80.47	80.67	80.29	80.65	80.27	80.39	81.23	80.47	80.2	80.17	80.37	97.33	*	79.97	79.6
S. Typhi CT18	81.4	81.53	81.38	81.21	81.49	81.23	81.02	81.33	81.08	81.13	81.68	82.59	81.27	81.24	81.5	81.52	80.31	80.06	*	98.04
S. Typhimurium LT2	81.4	81.58	81.42	81.2	81.56	81.16	81.2	81.29	81.05	81.16	81.4	82.67	81.29	81.24	81.39	81.48	80.23	79.89	98.05	*
