# Supplementary material for: Similar yet different: phylogenomic analysis to delineate Salmonella and Citrobacter species boundaries
Source: BMC Genomics. 2020 May 29;21:377. doi: 10.1186/s12864-020-06780-y (PMC7257147; doi:10.1186/s12864-020-06780-y)
Supplement: Supplementary file 5 — Additional file 5: Table S5. Genes present in the pan-genome of 95 Salmonella and Citrobacter strains [file 12864_2020_6780_MOESM5_ESM.xlsx]

## Sheet: summary_report_optimized.tsv
Gene cluster	Representative genome	Gene product	Number of genomes	Typhimurium-S373	Newport-S566	Orientalis-S45	Typhimurium-S189	Enteritidis-S420	Amager-S25	Typhimurium-S441	Paratyphi-A-S399	Ohio-S315	Newport-S196	Heidelberg-S190	Duesseldorf-S35	Senftenberg-S271	Tyresoe-S51	Brandenburg-S291	Tennessee-S343	Javiana-S201	Saintpaul-S204	Enteritidis-S424	Weston-S54	Indikan-S41	Pasing-S46	Newport-S2	Typhi-S404	Heidelberg-S191	Infantis-S198	Poona-S307	Solt-S47	Newport-S195	Typhimurium-S418	Anatum-S234	Javiana-S200	Hadar-S219	Enteritidis-S187	Montevideo-S239	Typhimurium-S188	Gallinarum-S173	Derby-S228	Daytona-S341	Heidelberg-S431	Enteritidis-S186	Fresno-S38	Elisabethville-S36	Javiana-S202	Enteritidis-S422	Heidelberg-S370
CLUSTER023941	Heidelberg-S431_04261	Xaa-Pro dipeptidase	95	Typhimurium-S373_03555	Newport-S566_03562	Orientalis-S45_03958	Typhimurium-S189_02733	Enteritidis-S420_02341	Amager-S25_02517	Typhimurium-S441_03658	Paratyphi-A-S399_02154	Ohio-S315_02957	Newport-S196_03161	Heidelberg-S190_03837	Duesseldorf-S35_03825	Senftenberg-S271_03331	Tyresoe-S51_01383	Brandenburg-S291_02216	Tennessee-S343_02483	Javiana-S201_02851	Saintpaul-S204_02286	Enteritidis-S424_00314	Weston-S54_02496	Indikan-S41_03182	Pasing-S46_01081	Newport-S2_04204	Typhi-S404_01895	Heidelberg-S191_00054	Infantis-S198_03619	Poona-S307_04235	Solt-S47_01198	Newport-S195_02601	Typhimurium-S418_00273	Anatum-S234_03576	Javiana-S200_04134	Hadar-S219_01553	Enteritidis-S187_01786	Montevideo-S239_02213	Typhimurium-S188_04180	Gallinarum-S173_02611	Derby-S228_01263	Daytona-S341_03365	Heidelberg-S431_04261	Enteritidis-S186_00907	Fresno-S38_01686	Elisabethville-S36_02602	Javiana-S202_00664	Enteritidis-S422_02744	Heidelberg-S370_04445
CLUSTER024880	C-amalonaticus-S68_01299	hypothetical protein	95	Typhimurium-S373_02115	Newport-S566_04014	Orientalis-S45_02948	Typhimurium-S189_03225	Enteritidis-S420_00178	Amager-S25_00053	Typhimurium-S441_03424	Paratyphi-A-S399_01169	Ohio-S315_01192	Newport-S196_00197	Heidelberg-S190_04506	Duesseldorf-S35_04292	Senftenberg-S271_04152	Tyresoe-S51_04221	Brandenburg-S291_03600	Tennessee-S343_01618	Javiana-S201_00726	Saintpaul-S204_02044	Enteritidis-S424_00799	Weston-S54_04247	Indikan-S41_01426	Pasing-S46_02869	Newport-S2_00394	Typhi-S404_00735	Heidelberg-S191_01309	Infantis-S198_00190	Poona-S307_02513	Solt-S47_04062	Newport-S195_00660	Typhimurium-S418_03726	Anatum-S234_04213	Javiana-S200_02411	Hadar-S219_01050	Enteritidis-S187_00178	Montevideo-S239_04088	Typhimurium-S188_02771	Gallinarum-S173_03544	Derby-S228_00141	Daytona-S341_01095	Heidelberg-S431_00267	Enteritidis-S186_00178	Fresno-S38_03912	Elisabethville-S36_00089	Javiana-S202_01579	Enteritidis-S422_02519	Heidelberg-S370_00552
CLUSTER007278	Elisabethville-S36_00652	hypothetical protein	95	Typhimurium-S373_00292	Newport-S566_01545	Orientalis-S45_03424	Typhimurium-S189_02579	Enteritidis-S420_00906	Amager-S25_02321	Typhimurium-S441_04229	Paratyphi-A-S399_04253	Ohio-S315_01626	Newport-S196_04458	Heidelberg-S190_04062	Duesseldorf-S35_00912	Senftenberg-S271_02518	Tyresoe-S51_02693	Brandenburg-S291_01083	Tennessee-S343_02718	Javiana-S201_01408	Saintpaul-S204_00889	Enteritidis-S424_04271	Weston-S54_03186	Indikan-S41_02120	Pasing-S46_01180	Newport-S2_04040	Typhi-S404_02867	Heidelberg-S191_03883	Infantis-S198_02141	Poona-S307_03396	Solt-S47_00232	Newport-S195_03283	Typhimurium-S418_04654	Anatum-S234_00214	Javiana-S200_00359	Hadar-S219_00294	Enteritidis-S187_01664	Montevideo-S239_00389	Typhimurium-S188_01270	Gallinarum-S173_04328	Derby-S228_04352	Daytona-S341_02326	Heidelberg-S431_03283	Enteritidis-S186_04351	Fresno-S38_00760	Elisabethville-S36_00652	Javiana-S202_00122	Enteritidis-S422_00593	Heidelberg-S370_03058
CLUSTER007313	Citrobacter-sp-S1280_04050	Glycerol-3-phosphate dehydrogenase [NAD(P)+]	95	Typhimurium-S373_02937	Newport-S566_01828	Orientalis-S45_03613	Typhimurium-S189_02959	Enteritidis-S420_01881	Amager-S25_02710	Typhimurium-S441_03146	Paratyphi-A-S399_03681	Ohio-S315_00243	Newport-S196_03992	Heidelberg-S190_02163	Duesseldorf-S35_03045	Senftenberg-S271_03927	Tyresoe-S51_00557	Brandenburg-S291_04352	Tennessee-S343_00384	Javiana-S201_03283	Saintpaul-S204_00220	Enteritidis-S424_01623	Weston-S54_01987	Indikan-S41_01555	Pasing-S46_02563	Newport-S2_02792	Typhi-S404_00388	Heidelberg-S191_02972	Infantis-S198_01436	Poona-S307_01580	Solt-S47_01055	Newport-S195_03496	Typhimurium-S418_00558	Anatum-S234_03826	Javiana-S200_01897	Hadar-S219_04263	Enteritidis-S187_01979	Montevideo-S239_01759	Typhimurium-S188_00181	Gallinarum-S173_01716	Derby-S228_01535	Daytona-S341_00046	Heidelberg-S431_01834	Enteritidis-S186_02385	Fresno-S38_00344	Elisabethville-S36_04383	Javiana-S202_01157	Enteritidis-S422_04270	Heidelberg-S370_04221
CLUSTER024910	Anatum-S234_02823	Spermidine N(1)-acetyltransferase	95	Typhimurium-S373_03308	Newport-S566_02965	Orientalis-S45_02526	Typhimurium-S189_03555	Enteritidis-S420_03637	Amager-S25_01557	Typhimurium-S441_00244	Paratyphi-A-S399_02968	Ohio-S315_04047	Newport-S196_01664	Heidelberg-S190_00783	Duesseldorf-S35_02124	Senftenberg-S271_01262	Tyresoe-S51_02282	Brandenburg-S291_00069	Tennessee-S343_01102	Javiana-S201_02087	Saintpaul-S204_03712	Enteritidis-S424_02574	Weston-S54_01088	Indikan-S41_02310	Pasing-S46_00335	Newport-S2_03671	Typhi-S404_03879	Heidelberg-S191_01594	Infantis-S198_00452	Poona-S307_00637	Solt-S47_02285	Newport-S195_01099	Typhimurium-S418_02886	Anatum-S234_02823	Javiana-S200_03500	Hadar-S219_03801	Enteritidis-S187_03633	Montevideo-S239_02897	Typhimurium-S188_02286	Gallinarum-S173_03925	Derby-S228_02996	Daytona-S341_03884	Heidelberg-S431_00552	Enteritidis-S186_03103	Fresno-S38_03361	Elisabethville-S36_02855	Javiana-S202_03212	Enteritidis-S422_03124	Heidelberg-S370_01148
CLUSTER024897	C-freundii-S61_00534	Alkyl hydroperoxide reductase C	95	Typhimurium-S373_00555	Newport-S566_00312	Orientalis-S45_03252	Typhimurium-S189_01327	Enteritidis-S420_02582	Amager-S25_03983	Typhimurium-S441_01455	Paratyphi-A-S399_00040	Ohio-S315_03265	Newport-S196_00767	Heidelberg-S190_03235	Duesseldorf-S35_00217	Senftenberg-S271_03811	Tyresoe-S51_03705	Brandenburg-S291_00560	Tennessee-S343_03691	Javiana-S201_04143	Saintpaul-S204_02863	Enteritidis-S424_01189	Weston-S54_03067	Indikan-S41_03866	Pasing-S46_03220	Newport-S2_01924	Typhi-S404_03100	Heidelberg-S191_00492	Infantis-S198_01836	Poona-S307_02145	Solt-S47_03006	Newport-S195_04139	Typhimurium-S418_01177	Anatum-S234_01945	Javiana-S200_00777	Hadar-S219_02955	Enteritidis-S187_02610	Montevideo-S239_03090	Typhimurium-S188_01548	Gallinarum-S173_02838	Derby-S228_00338	Daytona-S341_02181	Heidelberg-S431_03658	Enteritidis-S186_01950	Fresno-S38_04148	Elisabethville-S36_00889	Javiana-S202_04060	Enteritidis-S422_01112	Heidelberg-S370_03433
CLUSTER024896	C-braakii--S86_00257	PTS system glucitol/sorbitol-specific EIIC component	95	Typhimurium-S373_00278	Newport-S566_01531	Orientalis-S45_03410	Typhimurium-S189_02593	Enteritidis-S420_00920	Amager-S25_02307	Typhimurium-S441_04215	Paratyphi-A-S399_04267	Ohio-S315_01612	Newport-S196_04444	Heidelberg-S190_04048	Duesseldorf-S35_00898	Senftenberg-S271_02504	Tyresoe-S51_02679	Brandenburg-S291_01069	Tennessee-S343_02704	Javiana-S201_01422	Saintpaul-S204_00903	Enteritidis-S424_04285	Weston-S54_03172	Indikan-S41_02134	Pasing-S46_01166	Newport-S2_04026	Typhi-S404_02881	Heidelberg-S191_03897	Infantis-S198_02127	Poona-S307_03382	Solt-S47_00218	Newport-S195_03297	Typhimurium-S418_04640	Anatum-S234_00200	Javiana-S200_00345	Hadar-S219_00280	Enteritidis-S187_01678	Montevideo-S239_00375	Typhimurium-S188_01256	Gallinarum-S173_04314	Derby-S228_04338	Daytona-S341_02312	Heidelberg-S431_03297	Enteritidis-S186_04365	Fresno-S38_00746	Elisabethville-S36_00638	Javiana-S202_00108	Enteritidis-S422_00607	Heidelberg-S370_03072
CLUSTER024892	Poona-S307_02466	Elongation factor P hydroxylase	95	Typhimurium-S373_01413	Newport-S566_04061	Orientalis-S45_03001	Typhimurium-S189_01116	Enteritidis-S420_00228	Amager-S25_00007	Typhimurium-S441_03471	Paratyphi-A-S399_01122	Ohio-S315_01312	Newport-S196_00244	Heidelberg-S190_01629	Duesseldorf-S35_04184	Senftenberg-S271_03556	Tyresoe-S51_04278	Brandenburg-S291_03423	Tennessee-S343_01572	Javiana-S201_00780	Saintpaul-S204_02091	Enteritidis-S424_00850	Weston-S54_01461	Indikan-S41_02764	Pasing-S46_02917	Newport-S2_00441	Typhi-S404_00783	Heidelberg-S191_02439	Infantis-S198_02707	Poona-S307_02466	Solt-S47_04173	Newport-S195_00707	Typhimurium-S418_03774	Anatum-S234_04259	Javiana-S200_01574	Hadar-S219_01097	Enteritidis-S187_00228	Montevideo-S239_04200	Typhimurium-S188_00961	Gallinarum-S173_03494	Derby-S228_01835	Daytona-S341_00996	Heidelberg-S431_01114	Enteritidis-S186_00228	Fresno-S38_03847	Elisabethville-S36_04670	Javiana-S202_01626	Enteritidis-S422_02568	Heidelberg-S370_01928
CLUSTER024891	Infantis-S198_01130	D-galactose-binding periplasmic protein	95	Typhimurium-S373_02537	Newport-S566_04420	Orientalis-S45_01493	Typhimurium-S189_00250	Enteritidis-S420_03045	Amager-S25_00801	Typhimurium-S441_01880	Paratyphi-A-S399_00878	Ohio-S315_00090	Newport-S196_02426	Heidelberg-S190_01473	Duesseldorf-S35_02851	Senftenberg-S271_02920	Tyresoe-S51_01515	Brandenburg-S291_01937	Tennessee-S343_03299	Javiana-S201_02799	Saintpaul-S204_04395	Enteritidis-S424_01925	Weston-S54_04360	Indikan-S41_01269	Pasing-S46_03983	Newport-S2_01230	Typhi-S404_01027	Heidelberg-S191_02284	Infantis-S198_01130	Poona-S307_01414	Solt-S47_01618	Newport-S195_02553	Typhimurium-S418_03459	Anatum-S234_03526	Javiana-S200_02833	Hadar-S219_01539	Enteritidis-S187_02985	Montevideo-S239_01286	Typhimurium-S188_03513	Gallinarum-S173_02147	Derby-S228_02376	Daytona-S341_01671	Heidelberg-S431_02111	Enteritidis-S186_03750	Fresno-S38_01494	Elisabethville-S36_03545	Javiana-S202_02481	Enteritidis-S422_03717	Heidelberg-S370_01837
CLUSTER024889	Citrobacter-sp-S96_00439	Ribosomal RNA small subunit methyltransferase H	95	Typhimurium-S373_01604	Newport-S566_03493	Orientalis-S45_00292	Typhimurium-S189_04436	Enteritidis-S420_02204	Amager-S25_00366	Typhimurium-S441_02823	Paratyphi-A-S399_03427	Ohio-S315_02718	Newport-S196_02647	Heidelberg-S190_00458	Duesseldorf-S35_00656	Senftenberg-S271_02270	Tyresoe-S51_02519	Brandenburg-S291_01533	Tennessee-S343_01933	Javiana-S201_00280	Saintpaul-S204_01320	Enteritidis-S424_04571	Weston-S54_02789	Indikan-S41_03026	Pasing-S46_01648	Newport-S2_04429	Typhi-S404_01164	Heidelberg-S191_00282	Infantis-S198_03275	Poona-S307_02816	Solt-S47_03821	Newport-S195_01711	Typhimurium-S418_04224	Anatum-S234_00744	Javiana-S200_02031	Hadar-S219_01771	Enteritidis-S187_00489	Montevideo-S239_04499	Typhimurium-S188_03341	Gallinarum-S173_04530	Derby-S228_00682	Daytona-S341_01259	Heidelberg-S431_02482	Enteritidis-S186_02773	Fresno-S38_01922	Elisabethville-S36_01529	Javiana-S202_02659	Enteritidis-S422_03992	Heidelberg-S370_00826
CLUSTER024884	C-koseri-S65_04161	Fructose-1,6-bisphosphatase class 1	95	Typhimurium-S373_02379	Newport-S566_02184	Orientalis-S45_01944	Typhimurium-S189_00855	Enteritidis-S420_01324	Amager-S25_00651	Typhimurium-S441_02543	Paratyphi-A-S399_00540	Ohio-S315_02314	Newport-S196_03467	Heidelberg-S190_00079	Duesseldorf-S35_03578	Senftenberg-S271_04359	Tyresoe-S51_00079	Brandenburg-S291_02579	Tennessee-S343_02241	Javiana-S201_01552	Saintpaul-S204_01623	Enteritidis-S424_03495	Weston-S54_00074	Indikan-S41_00408	Pasing-S46_01925	Newport-S2_01512	Typhi-S404_00054	Heidelberg-S191_00941	Infantis-S198_02898	Poona-S307_04009	Solt-S47_01311	Newport-S195_02008	Typhimurium-S418_01923	Anatum-S234_01028	Javiana-S200_02675	Hadar-S219_02065	Enteritidis-S187_00813	Montevideo-S239_04778	Typhimurium-S188_03177	Gallinarum-S173_00731	Derby-S228_01025	Daytona-S341_00317	Heidelberg-S431_01273	Enteritidis-S186_00625	Fresno-S38_02211	Elisabethville-S36_01952	Javiana-S202_02934	Enteritidis-S422_02127	Heidelberg-S370_00087
CLUSTER007433	C-freundii-S61_04447	Periplasmic pH-dependent serine endoprotease DegQ	95	Typhimurium-S373_03046	Newport-S566_00805	Orientalis-S45_01594	Typhimurium-S189_02073	Enteritidis-S420_00402	Amager-S25_02139	Typhimurium-S441_00054	Paratyphi-A-S399_01639	Ohio-S315_04431	Newport-S196_03704	Heidelberg-S190_02607	Duesseldorf-S35_01443	Senftenberg-S271_00702	Tyresoe-S51_03217	Brandenburg-S291_02066	Tennessee-S343_04564	Javiana-S201_00557	Saintpaul-S204_00387	Enteritidis-S424_03766	Weston-S54_00390	Indikan-S41_01609	Pasing-S46_03588	Newport-S2_02401	Typhi-S404_01527	Heidelberg-S191_03367	Infantis-S198_01178	Poona-S307_03056	Solt-S47_00048	Newport-S195_02761	Typhimurium-S418_00638	Anatum-S234_01366	Javiana-S200_03238	Hadar-S219_00415	Enteritidis-S187_01158	Montevideo-S239_00617	Typhimurium-S188_02022	Gallinarum-S173_00047	Derby-S228_02113	Daytona-S341_00173	Heidelberg-S431_02768	Enteritidis-S186_03845	Fresno-S38_01267	Elisabethville-S36_04457	Javiana-S202_00613	Enteritidis-S422_00049	Heidelberg-S370_02544
CLUSTER024869	Amager-S25_03533	Aminodeoxyfutalosine deaminase	95	Typhimurium-S373_03272	Newport-S566_02927	Orientalis-S45_02566	Typhimurium-S189_03591	Enteritidis-S420_03600	Amager-S25_03533	Typhimurium-S441_00280	Paratyphi-A-S399_02930	Ohio-S315_04009	Newport-S196_01626	Heidelberg-S190_00747	Duesseldorf-S35_02085	Senftenberg-S271_01300	Tyresoe-S51_02321	Brandenburg-S291_00108	Tennessee-S343_01064	Javiana-S201_02048	Saintpaul-S204_03675	Enteritidis-S424_02537	Weston-S54_02442	Indikan-S41_02347	Pasing-S46_00374	Newport-S2_03631	Typhi-S404_03841	Heidelberg-S191_01558	Infantis-S198_00413	Poona-S307_00676	Solt-S47_02247	Newport-S195_01061	Typhimurium-S418_02922	Anatum-S234_02785	Javiana-S200_03464	Hadar-S219_03764	Enteritidis-S187_03596	Montevideo-S239_02858	Typhimurium-S188_02322	Gallinarum-S173_03965	Derby-S228_02958	Daytona-S341_03922	Heidelberg-S431_00516	Enteritidis-S186_03140	Fresno-S38_03325	Elisabethville-S36_03867	Javiana-S202_03252	Enteritidis-S422_03161	Heidelberg-S370_01112
CLUSTER007273	C-koseri-S79_01501	Inner membrane protein YbhQ	95	Typhimurium-S373_01942	Newport-S566_00108	Orientalis-S45_01545	Typhimurium-S189_04197	Enteritidis-S420_04433	Amager-S25_02974	Typhimurium-S441_00636	Paratyphi-A-S399_00231	Ohio-S315_03448	Newport-S196_00974	Heidelberg-S190_03030	Duesseldorf-S35_01535	Senftenberg-S271_02016	Tyresoe-S51_00834	Brandenburg-S291_00309	Tennessee-S343_03885	Javiana-S201_03948	Saintpaul-S204_03069	Enteritidis-S424_03368	Weston-S54_03713	Indikan-S41_04102	Pasing-S46_03842	Newport-S2_02352	Typhi-S404_03291	Heidelberg-S191_04125	Infantis-S198_02846	Poona-S307_01956	Solt-S47_02810	Newport-S195_03934	Typhimurium-S418_02579	Anatum-S234_02147	Javiana-S200_02240	Hadar-S219_03146	Enteritidis-S187_04430	Montevideo-S239_02907	Typhimurium-S188_02891	Gallinarum-S173_01561	Derby-S228_03722	Daytona-S341_03077	Heidelberg-S431_03454	Enteritidis-S186_01690	Fresno-S38_01636	Elisabethville-S36_04162	Javiana-S202_03863	Enteritidis-S422_02015	Heidelberg-S370_03229
CLUSTER024866	Montevideo-S239_01960	Tryptophan--tRNA ligase	95	Typhimurium-S373_01124	Newport-S566_02045	Orientalis-S45_03821	Typhimurium-S189_03178	Enteritidis-S420_02099	Amager-S25_02918	Typhimurium-S441_03365	Paratyphi-A-S399_02280	Ohio-S315_00505	Newport-S196_04211	Heidelberg-S190_02381	Duesseldorf-S35_03267	Senftenberg-S271_00205	Tyresoe-S51_00438	Brandenburg-S291_04230	Tennessee-S343_00610	Javiana-S201_03486	Saintpaul-S204_00003	Enteritidis-S424_01842	Weston-S54_02195	Indikan-S41_01080	Pasing-S46_04122	Newport-S2_03011	Typhi-S404_02673	Heidelberg-S191_03190	Infantis-S198_01655	Poona-S307_01779	Solt-S47_02179	Newport-S195_03714	Typhimurium-S418_03519	Anatum-S234_04033	Javiana-S200_01483	Hadar-S219_01456	Enteritidis-S187_02197	Montevideo-S239_01960	Typhimurium-S188_00537	Gallinarum-S173_01943	Derby-S228_01743	Daytona-S341_00303	Heidelberg-S431_02052	Enteritidis-S186_02603	Fresno-S38_00568	Elisabethville-S36_02271	Javiana-S202_01360	Enteritidis-S422_04488	Heidelberg-S370_04439
CLUSTER024860	Citrobacter-sp-S77_03619	Flagellar motor switch protein FliM	95	Typhimurium-S373_02805	Newport-S566_03733	Orientalis-S45_00688	Typhimurium-S189_00520	Enteritidis-S420_04155	Amager-S25_01086	Typhimurium-S441_02147	Paratyphi-A-S399_03907	Ohio-S315_00886	Newport-S196_02197	Heidelberg-S190_01262	Duesseldorf-S35_02616	Senftenberg-S271_01727	Tyresoe-S51_01784	Brandenburg-S291_03679	Tennessee-S343_00800	Javiana-S201_02568	Saintpaul-S204_04183	Enteritidis-S424_03090	Weston-S54_02690	Indikan-S41_02640	Pasing-S46_02211	Newport-S2_01012	Typhi-S404_04336	Heidelberg-S191_02071	Infantis-S198_00927	Poona-S307_00157	Solt-S47_03392	Newport-S195_02325	Typhimurium-S418_04116	Anatum-S234_03305	Javiana-S200_03044	Hadar-S219_02210	Enteritidis-S187_04151	Montevideo-S239_01019	Typhimurium-S188_03725	Gallinarum-S173_01271	Derby-S228_03481	Daytona-S341_02805	Heidelberg-S431_02322	Enteritidis-S186_01412	Fresno-S38_02907	Elisabethville-S36_02741	Javiana-S202_02249	Enteritidis-S422_01736	Heidelberg-S370_01626
CLUSTER007473	C-farmeri-S80_03675	PTS system glucitol/sorbitol-specific EIIB component	95	Typhimurium-S373_00279	Newport-S566_01532	Orientalis-S45_03411	Typhimurium-S189_02592	Enteritidis-S420_00919	Amager-S25_02308	Typhimurium-S441_04216	Paratyphi-A-S399_04266	Ohio-S315_01613	Newport-S196_04445	Heidelberg-S190_04049	Duesseldorf-S35_00899	Senftenberg-S271_02505	Tyresoe-S51_02680	Brandenburg-S291_01070	Tennessee-S343_02705	Javiana-S201_01421	Saintpaul-S204_00902	Enteritidis-S424_04284	Weston-S54_03173	Indikan-S41_02133	Pasing-S46_01167	Newport-S2_04027	Typhi-S404_02880	Heidelberg-S191_03896	Infantis-S198_02128	Poona-S307_03383	Solt-S47_00219	Newport-S195_03296	Typhimurium-S418_04641	Anatum-S234_00201	Javiana-S200_00346	Hadar-S219_00281	Enteritidis-S187_01677	Montevideo-S239_00376	Typhimurium-S188_01257	Gallinarum-S173_04315	Derby-S228_04339	Daytona-S341_02313	Heidelberg-S431_03296	Enteritidis-S186_04364	Fresno-S38_00747	Elisabethville-S36_00639	Javiana-S202_00109	Enteritidis-S422_00606	Heidelberg-S370_03071
CLUSTER024858	Citrobacter-sp-S1285_03476	Chemotaxis protein CheV	95	Typhimurium-S373_01479	Newport-S566_04128	Orientalis-S45_03066	Typhimurium-S189_01183	Enteritidis-S420_00294	Amager-S25_04488	Typhimurium-S441_03537	Paratyphi-A-S399_01055	Ohio-S315_01378	Newport-S196_00312	Heidelberg-S190_01694	Duesseldorf-S35_04053	Senftenberg-S271_03491	Tyresoe-S51_04343	Brandenburg-S291_03488	Tennessee-S343_01440	Javiana-S201_00842	Saintpaul-S204_02157	Enteritidis-S424_00916	Weston-S54_01528	Indikan-S41_02830	Pasing-S46_02982	Newport-S2_00507	Typhi-S404_00850	Heidelberg-S191_02504	Infantis-S198_02774	Poona-S307_03225	Solt-S47_04238	Newport-S195_00775	Typhimurium-S418_03840	Anatum-S234_04324	Javiana-S200_01640	Hadar-S219_01162	Enteritidis-S187_00294	Montevideo-S239_04264	Typhimurium-S188_01027	Gallinarum-S173_03426	Derby-S228_01902	Daytona-S341_03301	Heidelberg-S431_01179	Enteritidis-S186_00294	Fresno-S38_03783	Elisabethville-S36_01227	Javiana-S202_01691	Enteritidis-S422_02634	Heidelberg-S370_01993
CLUSTER024854	C-koseri-S79_00124	N-acetyl-gamma-glutamyl-phosphate reductase	95	Typhimurium-S373_00130	Newport-S566_00791	Orientalis-S45_03834	Typhimurium-S189_00134	Enteritidis-S420_01244	Amager-S25_01669	Typhimurium-S441_00864	Paratyphi-A-S399_02559	Ohio-S315_02873	Newport-S196_03022	Heidelberg-S190_02506	Duesseldorf-S35_04040	Senftenberg-S271_01557	Tyresoe-S51_03399	Brandenburg-S291_02395	Tennessee-S343_04470	Javiana-S201_00085	Saintpaul-S204_02503	Enteritidis-S424_00533	Weston-S54_01120	Indikan-S41_00913	Pasing-S46_00064	Newport-S2_03955	Typhi-S404_02440	Heidelberg-S191_03353	Infantis-S198_03133	Poona-S307_03782	Solt-S47_01746	Newport-S195_00187	Typhimurium-S418_00433	Anatum-S234_00129	Javiana-S200_00167	Hadar-S219_02588	Enteritidis-S187_00690	Montevideo-S239_02005	Typhimurium-S188_02677	Gallinarum-S173_04249	Derby-S228_03983	Daytona-S341_03272	Heidelberg-S431_02667	Enteritidis-S186_00502	Fresno-S38_02582	Elisabethville-S36_02437	Javiana-S202_00911	Enteritidis-S422_00885	Heidelberg-S370_02451
CLUSTER024852	C-freundii-S20_01120	Modulator of FtsH protease HflC	95	Typhimurium-S373_02429	Newport-S566_02236	Orientalis-S45_01994	Typhimurium-S189_00905	Enteritidis-S420_01376	Amager-S25_00701	Typhimurium-S441_02593	Paratyphi-A-S399_00595	Ohio-S315_02264	Newport-S196_03519	Heidelberg-S190_00129	Duesseldorf-S35_03630	Senftenberg-S271_04410	Tyresoe-S51_00130	Brandenburg-S291_02630	Tennessee-S343_02291	Javiana-S201_01603	Saintpaul-S204_01674	Enteritidis-S424_03547	Weston-S54_00125	Indikan-S41_00458	Pasing-S46_01976	Newport-S2_01562	Typhi-S404_00109	Heidelberg-S191_00991	Infantis-S198_02949	Poona-S307_04060	Solt-S47_01361	Newport-S195_02060	Typhimurium-S418_01973	Anatum-S234_01078	Javiana-S200_02725	Hadar-S219_02115	Enteritidis-S187_00865	Montevideo-S239_04829	Typhimurium-S188_03227	Gallinarum-S173_00785	Derby-S228_00976	Daytona-S341_02469	Heidelberg-S431_01323	Enteritidis-S186_00677	Fresno-S38_02264	Elisabethville-S36_02003	Javiana-S202_02985	Enteritidis-S422_02179	Heidelberg-S370_00137
CLUSTER024850	C-amalonaticus-S63_00689	Vitamin B12 import ATP-binding protein BtuD	95	Typhimurium-S373_03892	Newport-S566_03207	Orientalis-S45_02286	Typhimurium-S189_03308	Enteritidis-S420_03901	Amager-S25_01318	Typhimurium-S441_04422	Paratyphi-A-S399_03191	Ohio-S315_00646	Newport-S196_01954	Heidelberg-S190_01031	Duesseldorf-S35_02389	Senftenberg-S271_01006	Tyresoe-S51_02016	Brandenburg-S291_00770	Tennessee-S343_01359	Javiana-S201_02338	Saintpaul-S204_03955	Enteritidis-S424_02837	Weston-S54_00843	Indikan-S41_00983	Pasing-S46_00855	Newport-S2_03185	Typhi-S404_04102	Heidelberg-S191_01842	Infantis-S198_00699	Poona-S307_00388	Solt-S47_02533	Newport-S195_01341	Typhimurium-S418_02641	Anatum-S234_03070	Javiana-S200_03745	Hadar-S219_04047	Enteritidis-S187_03896	Montevideo-S239_01399	Typhimurium-S188_02041	Gallinarum-S173_03680	Derby-S228_03262	Daytona-S341_00746	Heidelberg-S431_00800	Enteritidis-S186_02840	Fresno-S38_03612	Elisabethville-S36_01104	Javiana-S202_01942	Enteritidis-S422_02860	Heidelberg-S370_01396
CLUSTER030324	Hadar-S219_03214	Putrescine transport system permease protein PotH	95	Typhimurium-S373_01875	Newport-S566_00034	Orientalis-S45_04297	Typhimurium-S189_04129	Enteritidis-S420_04364	Amager-S25_03042	Typhimurium-S441_00703	Paratyphi-A-S399_00288	Ohio-S315_03504	Newport-S196_01049	Heidelberg-S190_02963	Duesseldorf-S35_01601	Senftenberg-S271_01958	Tyresoe-S51_00891	Brandenburg-S291_01313	Tennessee-S343_03950	Javiana-S201_03884	Saintpaul-S204_03137	Enteritidis-S424_03299	Weston-S54_03639	Indikan-S41_04339	Pasing-S46_03786	Newport-S2_02102	Typhi-S404_03348	Heidelberg-S191_04058	Infantis-S198_03884	Poona-S307_01891	Solt-S47_02753	Newport-S195_03859	Typhimurium-S418_02511	Anatum-S234_02214	Javiana-S200_02173	Hadar-S219_03214	Enteritidis-S187_04361	Montevideo-S239_02363	Typhimurium-S188_02824	Gallinarum-S173_01490	Derby-S228_03657	Daytona-S341_01944	Heidelberg-S431_03387	Enteritidis-S186_01621	Fresno-S38_00053	Elisabethville-S36_01367	Javiana-S202_03799	Enteritidis-S422_01946	Heidelberg-S370_03162
CLUSTER007547	Taiping-S49_01625	Ribose-5-phosphate isomerase A	95	Typhimurium-S373_04360	Newport-S566_01087	Orientalis-S45_01084	Typhimurium-S189_02359	Enteritidis-S420_00683	Amager-S25_01864	Typhimurium-S441_04007	Paratyphi-A-S399_01915	Ohio-S315_01865	Newport-S196_02854	Heidelberg-S190_02884	Duesseldorf-S35_01139	Senftenberg-S271_04620	Tyresoe-S51_02919	Brandenburg-S291_03210	Tennessee-S343_03015	Javiana-S201_01203	Saintpaul-S204_00672	Enteritidis-S424_04048	Weston-S54_00680	Indikan-S41_01895	Pasing-S46_01369	Newport-S2_00130	Typhi-S404_01803	Heidelberg-S191_03643	Infantis-S198_02370	Poona-S307_03612	Solt-S47_00442	Newport-S195_03043	Typhimurium-S418_00924	Anatum-S234_00432	Javiana-S200_04476	Hadar-S219_01261	Enteritidis-S187_01440	Montevideo-S239_00943	Typhimurium-S188_03924	Gallinarum-S173_00337	Derby-S228_04573	Daytona-S341_01627	Heidelberg-S431_03044	Enteritidis-S186_04127	Fresno-S38_00982	Elisabethville-S36_03084	Javiana-S202_00326	Enteritidis-S422_00369	Heidelberg-S370_02820
CLUSTER024671	C-freundii-S20_03811	DNA gyrase subunit A	95	Typhimurium-S373_01521	Newport-S566_04170	Orientalis-S45_02181	Typhimurium-S189_01226	Enteritidis-S420_00336	Amager-S25_04530	Typhimurium-S441_03579	Paratyphi-A-S399_01013	Ohio-S315_01421	Newport-S196_00355	Heidelberg-S190_01736	Duesseldorf-S35_04095	Senftenberg-S271_00637	Tyresoe-S51_04380	Brandenburg-S291_03531	Tennessee-S343_01479	Javiana-S201_00879	Saintpaul-S204_02199	Enteritidis-S424_00959	Weston-S54_01570	Indikan-S41_02873	Pasing-S46_03024	Newport-S2_00549	Typhi-S404_00892	Heidelberg-S191_02546	Infantis-S198_02816	Poona-S307_03267	Solt-S47_04281	Newport-S195_00817	Typhimurium-S418_03882	Anatum-S234_04366	Javiana-S200_01682	Hadar-S219_01204	Enteritidis-S187_00337	Montevideo-S239_04307	Typhimurium-S188_01069	Gallinarum-S173_03383	Derby-S228_01944	Daytona-S341_03344	Heidelberg-S431_01221	Enteritidis-S186_00337	Fresno-S38_03741	Elisabethville-S36_01264	Javiana-S202_01728	Enteritidis-S422_02676	Heidelberg-S370_02035
CLUSTER007277	Citrobacter-sp-S93_01009	Regulator of nucleoside diphosphate kinase	95	Typhimurium-S373_00547	Newport-S566_00304	Orientalis-S45_03260	Typhimurium-S189_03978	Enteritidis-S420_02574	Amager-S25_03975	Typhimurium-S441_01447	Paratyphi-A-S399_00049	Ohio-S315_03273	Newport-S196_00775	Heidelberg-S190_03227	Duesseldorf-S35_00209	Senftenberg-S271_03803	Tyresoe-S51_03677	Brandenburg-S291_00552	Tennessee-S343_03699	Javiana-S201_04135	Saintpaul-S204_02871	Enteritidis-S424_01181	Weston-S54_03059	Indikan-S41_03874	Pasing-S46_03212	Newport-S2_01916	Typhi-S404_03109	Heidelberg-S191_00484	Infantis-S198_01828	Poona-S307_02137	Solt-S47_02998	Newport-S195_04131	Typhimurium-S418_01169	Anatum-S234_01953	Javiana-S200_00769	Hadar-S219_02963	Enteritidis-S187_02602	Montevideo-S239_03082	Typhimurium-S188_01540	Gallinarum-S173_02830	Derby-S228_00330	Daytona-S341_02155	Heidelberg-S431_03650	Enteritidis-S186_01942	Fresno-S38_04140	Elisabethville-S36_00881	Javiana-S202_04051	Enteritidis-S422_01104	Heidelberg-S370_03425
CLUSTER007272	C-freundii-S61_03311	50S ribosomal protein L16	95	Typhimurium-S373_02024	Newport-S566_02092	Orientalis-S45_01257	Typhimurium-S189_01278	Enteritidis-S420_01094	Amager-S25_01648	Typhimurium-S441_04518	Paratyphi-A-S399_03995	Ohio-S315_02819	Newport-S196_04258	Heidelberg-S190_02550	Duesseldorf-S35_03314	Senftenberg-S271_02574	Tyresoe-S51_04028	Brandenburg-S291_04183	Tennessee-S343_00646	Javiana-S201_00443	Saintpaul-S204_01140	Enteritidis-S424_00248	Weston-S54_00331	Indikan-S41_02279	Pasing-S46_04169	Newport-S2_03058	Typhi-S404_02614	Heidelberg-S191_04402	Infantis-S198_04313	Poona-S307_01826	Solt-S47_00691	Newport-S195_00045	Typhimurium-S418_02292	Anatum-S234_01446	Javiana-S200_02321	Hadar-S219_01409	Enteritidis-S187_00734	Montevideo-S239_03648	Typhimurium-S188_04320	Gallinarum-S173_00989	Derby-S228_01790	Daytona-S341_01462	Heidelberg-S431_02711	Enteritidis-S186_00546	Fresno-S38_00637	Elisabethville-S36_00362	Javiana-S202_00788	Enteritidis-S422_02728	Heidelberg-S370_02495
CLUSTER007194	C-freundii-S20_03940	Nucleoside permease NupC	95	Typhimurium-S373_02132	Newport-S566_04031	Orientalis-S45_02965	Typhimurium-S189_01086	Enteritidis-S420_00195	Amager-S25_00036	Typhimurium-S441_03441	Paratyphi-A-S399_01158	Ohio-S315_01204	Newport-S196_00214	Heidelberg-S190_04523	Duesseldorf-S35_04275	Senftenberg-S271_04169	Tyresoe-S51_04238	Brandenburg-S291_03617	Tennessee-S343_01601	Javiana-S201_00744	Saintpaul-S204_02061	Enteritidis-S424_00816	Weston-S54_04264	Indikan-S41_02734	Pasing-S46_02881	Newport-S2_00412	Typhi-S404_00746	Heidelberg-S191_01326	Infantis-S198_00207	Poona-S307_02496	Solt-S47_04079	Newport-S195_00677	Typhimurium-S418_03744	Anatum-S234_04229	Javiana-S200_02428	Hadar-S219_01067	Enteritidis-S187_00195	Montevideo-S239_04105	Typhimurium-S188_02788	Gallinarum-S173_03528	Derby-S228_00160	Daytona-S341_01112	Heidelberg-S431_00284	Enteritidis-S186_00195	Fresno-S38_03895	Elisabethville-S36_00106	Javiana-S202_01596	Enteritidis-S422_02535	Heidelberg-S370_00569
CLUSTER030315	C-freundii-S89_00423	HTH-type transcriptional regulator MetR	95	Typhimurium-S373_03575	Newport-S566_03581	Orientalis-S45_03977	Typhimurium-S189_02752	Enteritidis-S420_02360	Amager-S25_02536	Typhimurium-S441_03677	Paratyphi-A-S399_02174	Ohio-S315_02976	Newport-S196_03180	Heidelberg-S190_03856	Duesseldorf-S35_03844	Senftenberg-S271_03592	Tyresoe-S51_01402	Brandenburg-S291_02235	Tennessee-S343_02502	Javiana-S201_02870	Saintpaul-S204_02305	Enteritidis-S424_00333	Weston-S54_02515	Indikan-S41_03163	Pasing-S46_01105	Newport-S2_04223	Typhi-S404_01915	Heidelberg-S191_00073	Infantis-S198_03638	Poona-S307_04254	Solt-S47_01217	Newport-S195_02620	Typhimurium-S418_00292	Anatum-S234_03595	Javiana-S200_04154	Hadar-S219_01572	Enteritidis-S187_01805	Montevideo-S239_02232	Typhimurium-S188_04200	Gallinarum-S173_02630	Derby-S228_01282	Daytona-S341_03384	Heidelberg-S431_04280	Enteritidis-S186_00926	Fresno-S38_01705	Elisabethville-S36_02621	Javiana-S202_00683	Enteritidis-S422_02763	Heidelberg-S370_04464
CLUSTER007196	C-freundii-S89_03284	Acetate kinase	95	Typhimurium-S373_01457	Newport-S566_04105	Orientalis-S45_03045	Typhimurium-S189_01161	Enteritidis-S420_00272	Amager-S25_04467	Typhimurium-S441_03515	Paratyphi-A-S399_01076	Ohio-S315_01356	Newport-S196_00289	Heidelberg-S190_01673	Duesseldorf-S35_04141	Senftenberg-S271_03514	Tyresoe-S51_04322	Brandenburg-S291_03467	Tennessee-S343_01528	Javiana-S201_00821	Saintpaul-S204_02135	Enteritidis-S424_00894	Weston-S54_01505	Indikan-S41_02808	Pasing-S46_02961	Newport-S2_00485	Typhi-S404_00829	Heidelberg-S191_02483	Infantis-S198_02751	Poona-S307_03204	Solt-S47_04217	Newport-S195_00752	Typhimurium-S418_03818	Anatum-S234_04303	Javiana-S200_01618	Hadar-S219_01141	Enteritidis-S187_00272	Montevideo-S239_04243	Typhimurium-S188_01005	Gallinarum-S173_03448	Derby-S228_01879	Daytona-S341_00178	Heidelberg-S431_01158	Enteritidis-S186_00272	Fresno-S38_03806	Elisabethville-S36_01204	Javiana-S202_01670	Enteritidis-S422_02612	Heidelberg-S370_01972
CLUSTER007200	Citrobacter-sp-S649_01988	Nicotinate phosphoribosyltransferase	95	Typhimurium-S373_01299	Newport-S566_02469	Orientalis-S45_01351	Typhimurium-S189_04316	Enteritidis-S420_04281	Amager-S25_03124	Typhimurium-S441_01757	Paratyphi-A-S399_00379	Ohio-S315_03602	Newport-S196_01133	Heidelberg-S190_01810	Duesseldorf-S35_01682	Senftenberg-S271_01876	Tyresoe-S51_00969	Brandenburg-S291_02739	Tennessee-S343_04032	Javiana-S201_03805	Saintpaul-S204_03219	Enteritidis-S424_03216	Weston-S54_01632	Indikan-S41_03229	Pasing-S46_02393	Newport-S2_02187	Typhi-S404_03439	Heidelberg-S191_02620	Infantis-S198_02521	Poona-S307_00752	Solt-S47_00580	Newport-S195_03775	Typhimurium-S418_01637	Anatum-S234_02322	Javiana-S200_01269	Hadar-S219_03297	Enteritidis-S187_04277	Montevideo-S239_02442	Typhimurium-S188_00858	Gallinarum-S173_01407	Derby-S228_03575	Daytona-S341_03504	Heidelberg-S431_01481	Enteritidis-S186_01538	Fresno-S38_03001	Elisabethville-S36_00117	Javiana-S202_03720	Enteritidis-S422_01863	Heidelberg-S370_02091
CLUSTER007202	Citrobacter-sp-S1285_03957	High-affinity zinc uptake system membrane protein ZnuB	95	Typhimurium-S373_04041	Newport-S566_03651	Orientalis-S45_00608	Typhimurium-S189_04038	Enteritidis-S420_04077	Amager-S25_01166	Typhimurium-S441_02242	Paratyphi-A-S399_03344	Ohio-S315_00799	Newport-S196_02115	Heidelberg-S190_01183	Duesseldorf-S35_02536	Senftenberg-S271_01637	Tyresoe-S51_01864	Brandenburg-S291_02803	Tennessee-S343_00880	Javiana-S201_02488	Saintpaul-S204_04103	Enteritidis-S424_03012	Weston-S54_03432	Indikan-S41_04300	Pasing-S46_03669	Newport-S2_00932	Typhi-S404_04255	Heidelberg-S191_01992	Infantis-S198_00847	Poona-S307_00237	Solt-S47_03471	Newport-S195_02245	Typhimurium-S418_02422	Anatum-S234_03225	Javiana-S200_03894	Hadar-S219_02290	Enteritidis-S187_04072	Montevideo-S239_01098	Typhimurium-S188_04499	Gallinarum-S173_01195	Derby-S228_03401	Daytona-S341_02726	Heidelberg-S431_00951	Enteritidis-S186_01334	Fresno-S38_02818	Elisabethville-S36_04295	Javiana-S202_02169	Enteritidis-S422_01658	Heidelberg-S370_01546
CLUSTER007204	Citrobacter-sp-S81_00172	Carnitinyl-CoA dehydratase	95	Typhimurium-S373_01556	Newport-S566_03542	Orientalis-S45_00341	Typhimurium-S189_04387	Enteritidis-S420_02155	Amager-S25_00415	Typhimurium-S441_02775	Paratyphi-A-S399_03377	Ohio-S315_02769	Newport-S196_02696	Heidelberg-S190_00506	Duesseldorf-S35_00608	Senftenberg-S271_02222	Tyresoe-S51_02568	Brandenburg-S291_01581	Tennessee-S343_01981	Javiana-S201_00230	Saintpaul-S204_01368	Enteritidis-S424_04620	Weston-S54_02740	Indikan-S41_03076	Pasing-S46_01696	Newport-S2_04477	Typhi-S404_01114	Heidelberg-S191_00330	Infantis-S198_03324	Poona-S307_02865	Solt-S47_03869	Newport-S195_01760	Typhimurium-S418_04176	Anatum-S234_00793	Javiana-S200_01983	Hadar-S219_01819	Enteritidis-S187_00538	Montevideo-S239_04547	Typhimurium-S188_03292	Gallinarum-S173_04580	Derby-S228_00634	Daytona-S341_01308	Heidelberg-S431_02530	Enteritidis-S186_02822	Fresno-S38_01970	Elisabethville-S36_01580	Javiana-S202_02709	Enteritidis-S422_03943	Heidelberg-S370_00874
CLUSTER007208	C-braakii-S85_04257	Flagellar basal-body rod protein FlgG	95	Typhimurium-S373_04543	Newport-S566_02646	Orientalis-S45_00117	Typhimurium-S189_01880	Enteritidis-S420_03310	Amager-S25_03244	Typhimurium-S441_01203	Paratyphi-A-S399_00504	Ohio-S315_03722	Newport-S196_01254	Heidelberg-S190_01989	Duesseldorf-S35_01803	Senftenberg-S271_03183	Tyresoe-S51_01089	Brandenburg-S291_02450	Tennessee-S343_04151	Javiana-S201_03684	Saintpaul-S204_03393	Enteritidis-S424_02248	Weston-S54_01807	Indikan-S41_03348	Pasing-S46_00688	Newport-S2_02309	Typhi-S404_03564	Heidelberg-S191_02798	Infantis-S198_02641	Poona-S307_01032	Solt-S47_01692	Newport-S195_00371	Typhimurium-S418_01499	Anatum-S234_02442	Javiana-S200_04048	Hadar-S219_03475	Enteritidis-S187_03306	Montevideo-S239_02563	Typhimurium-S188_00738	Gallinarum-S173_02425	Derby-S228_02675	Daytona-S341_00954	Heidelberg-S431_01659	Enteritidis-S186_03429	Fresno-S38_01590	Elisabethville-S36_04042	Javiana-S202_03544	Enteritidis-S422_03451	Heidelberg-S370_02269
CLUSTER007212	Citrobacter-sp-S96_01483	putative phospholipid ABC transporter permease protein MlaE	95	Typhimurium-S373_03010	Newport-S566_00841	Orientalis-S45_01630	Typhimurium-S189_02109	Enteritidis-S420_00439	Amager-S25_02103	Typhimurium-S441_00018	Paratyphi-A-S399_01674	Ohio-S315_04394	Newport-S196_03740	Heidelberg-S190_02642	Duesseldorf-S35_01406	Senftenberg-S271_00738	Tyresoe-S51_03181	Brandenburg-S291_02102	Tennessee-S343_04600	Javiana-S201_00520	Saintpaul-S204_00423	Enteritidis-S424_03803	Weston-S54_00427	Indikan-S41_01645	Pasing-S46_03551	Newport-S2_02438	Typhi-S404_01562	Heidelberg-S191_03402	Infantis-S198_01215	Poona-S307_03092	Solt-S47_00012	Newport-S195_02797	Typhimurium-S418_00674	Anatum-S234_01331	Javiana-S200_03202	Hadar-S219_00451	Enteritidis-S187_01195	Montevideo-S239_00652	Typhimurium-S188_01986	Gallinarum-S173_00084	Derby-S228_02149	Daytona-S341_02601	Heidelberg-S431_02803	Enteritidis-S186_03882	Fresno-S38_01230	Elisabethville-S36_04494	Javiana-S202_00577	Enteritidis-S422_00086	Heidelberg-S370_02579
CLUSTER007214	Enteritidis-S187_00254	Lysine/arginine/ornithine-binding periplasmic protein	95	Typhimurium-S373_01439	Newport-S566_04087	Orientalis-S45_03027	Typhimurium-S189_01142	Enteritidis-S420_00254	Amager-S25_04449	Typhimurium-S441_03497	Paratyphi-A-S399_01094	Ohio-S315_01338	Newport-S196_00270	Heidelberg-S190_01655	Duesseldorf-S35_04159	Senftenberg-S271_03532	Tyresoe-S51_04304	Brandenburg-S291_03449	Tennessee-S343_01546	Javiana-S201_00803	Saintpaul-S204_02117	Enteritidis-S424_00876	Weston-S54_01487	Indikan-S41_02790	Pasing-S46_02943	Newport-S2_00467	Typhi-S404_00811	Heidelberg-S191_02465	Infantis-S198_02733	Poona-S307_02444	Solt-S47_04199	Newport-S195_00734	Typhimurium-S418_03800	Anatum-S234_04285	Javiana-S200_01600	Hadar-S219_01123	Enteritidis-S187_00254	Montevideo-S239_04225	Typhimurium-S188_00987	Gallinarum-S173_03466	Derby-S228_01861	Daytona-S341_00197	Heidelberg-S431_01140	Enteritidis-S186_00254	Fresno-S38_03824	Elisabethville-S36_01186	Javiana-S202_01652	Enteritidis-S422_02594	Heidelberg-S370_01954
CLUSTER007215	Enteritidis-S424_00877	Histidine-binding periplasmic protein	95	Typhimurium-S373_01440	Newport-S566_04088	Orientalis-S45_03028	Typhimurium-S189_01143	Enteritidis-S420_00255	Amager-S25_04450	Typhimurium-S441_03498	Paratyphi-A-S399_01093	Ohio-S315_01339	Newport-S196_00271	Heidelberg-S190_01656	Duesseldorf-S35_04158	Senftenberg-S271_03531	Tyresoe-S51_04305	Brandenburg-S291_03450	Tennessee-S343_01545	Javiana-S201_00804	Saintpaul-S204_02118	Enteritidis-S424_00877	Weston-S54_01488	Indikan-S41_02791	Pasing-S46_02944	Newport-S2_00468	Typhi-S404_00812	Heidelberg-S191_02466	Infantis-S198_02734	Poona-S307_02443	Solt-S47_04200	Newport-S195_00735	Typhimurium-S418_03801	Anatum-S234_04286	Javiana-S200_01601	Hadar-S219_01124	Enteritidis-S187_00255	Montevideo-S239_04226	Typhimurium-S188_00988	Gallinarum-S173_03465	Derby-S228_01862	Daytona-S341_00196	Heidelberg-S431_01141	Enteritidis-S186_00255	Fresno-S38_03823	Elisabethville-S36_01187	Javiana-S202_01653	Enteritidis-S422_02595	Heidelberg-S370_01955
CLUSTER007216	Amager-S25_02310	Sorbitol-6-phosphate 2-dehydrogenase	95	Typhimurium-S373_00281	Newport-S566_01534	Orientalis-S45_03413	Typhimurium-S189_02590	Enteritidis-S420_00917	Amager-S25_02310	Typhimurium-S441_04218	Paratyphi-A-S399_04264	Ohio-S315_01615	Newport-S196_04447	Heidelberg-S190_04051	Duesseldorf-S35_00901	Senftenberg-S271_02507	Tyresoe-S51_02682	Brandenburg-S291_01072	Tennessee-S343_02707	Javiana-S201_01419	Saintpaul-S204_00900	Enteritidis-S424_04282	Weston-S54_03175	Indikan-S41_02131	Pasing-S46_01169	Newport-S2_04029	Typhi-S404_02878	Heidelberg-S191_03894	Infantis-S198_02130	Poona-S307_03385	Solt-S47_00221	Newport-S195_03294	Typhimurium-S418_04643	Anatum-S234_00203	Javiana-S200_00348	Hadar-S219_00283	Enteritidis-S187_01675	Montevideo-S239_00378	Typhimurium-S188_01259	Gallinarum-S173_04317	Derby-S228_04341	Daytona-S341_02315	Heidelberg-S431_03294	Enteritidis-S186_04362	Fresno-S38_00749	Elisabethville-S36_00641	Javiana-S202_00111	Enteritidis-S422_00604	Heidelberg-S370_03069
CLUSTER007222	Citrobacter-sp-S646_01323	putative iron export permease protein FetB	95	Typhimurium-S373_00659	Newport-S566_00406	Orientalis-S45_00375	Typhimurium-S189_01431	Enteritidis-S420_02678	Amager-S25_04143	Typhimurium-S441_01558	Paratyphi-A-S399_02387	Ohio-S315_04123	Newport-S196_00605	Heidelberg-S190_03338	Duesseldorf-S35_00321	Senftenberg-S271_00263	Tyresoe-S51_03791	Brandenburg-S291_03913	Tennessee-S343_03395	Javiana-S201_04221	Saintpaul-S204_02760	Enteritidis-S424_01285	Weston-S54_04019	Indikan-S41_03763	Pasing-S46_03300	Newport-S2_00693	Typhi-S404_02267	Heidelberg-S191_00595	Infantis-S198_04016	Poona-S307_02239	Solt-S47_03075	Newport-S195_04297	Typhimurium-S418_01269	Anatum-S234_01851	Javiana-S200_00881	Hadar-S219_02855	Enteritidis-S187_02707	Montevideo-S239_03173	Typhimurium-S188_01652	Gallinarum-S173_02939	Derby-S228_00442	Daytona-S341_04099	Heidelberg-S431_03762	Enteritidis-S186_02046	Fresno-S38_04243	Elisabethville-S36_00982	Javiana-S202_04139	Enteritidis-S422_01208	Heidelberg-S370_03537
CLUSTER007224	Hadar-S219_01922	Deoxyribose-phosphate aldolase	95	Typhimurium-S373_02226	Newport-S566_01333	Orientalis-S45_01819	Typhimurium-S189_00702	Enteritidis-S420_01615	Amager-S25_00515	Typhimurium-S441_02391	Paratyphi-A-S399_01495	Ohio-S315_02497	Newport-S196_03331	Heidelberg-S190_03738	Duesseldorf-S35_03436	Senftenberg-S271_04225	Tyresoe-S51_00704	Brandenburg-S291_01680	Tennessee-S343_02083	Javiana-S201_03026	Saintpaul-S204_01470	Enteritidis-S424_00629	Weston-S54_01331	Indikan-S41_00270	Pasing-S46_01782	Newport-S2_01364	Typhi-S404_01383	Heidelberg-S191_04272	Infantis-S198_03423	Poona-S307_02968	Solt-S47_00828	Newport-S195_01861	Typhimurium-S418_01771	Anatum-S234_00894	Javiana-S200_02522	Hadar-S219_01922	Enteritidis-S187_02316	Montevideo-S239_04645	Typhimurium-S188_03024	Gallinarum-S173_00588	Derby-S228_01177	Daytona-S341_00473	Heidelberg-S431_04162	Enteritidis-S186_01082	Fresno-S38_02072	Elisabethville-S36_01675	Javiana-S202_02810	Enteritidis-S422_03848	Heidelberg-S370_03937
CLUSTER007264	Elisabethville-S36_00339	Large-conductance mechanosensitive channel	95	Typhimurium-S373_02001	Newport-S566_02115	Orientalis-S45_01234	Typhimurium-S189_01255	Enteritidis-S420_01071	Amager-S25_01625	Typhimurium-S441_04495	Paratyphi-A-S399_03972	Ohio-S315_02796	Newport-S196_04281	Heidelberg-S190_02527	Duesseldorf-S35_03337	Senftenberg-S271_02551	Tyresoe-S51_04005	Brandenburg-S291_04160	Tennessee-S343_00624	Javiana-S201_00420	Saintpaul-S204_01117	Enteritidis-S424_00225	Weston-S54_00308	Indikan-S41_02257	Pasing-S46_04191	Newport-S2_03081	Typhi-S404_02591	Heidelberg-S191_04379	Infantis-S198_04290	Poona-S307_01849	Solt-S47_00668	Newport-S195_00022	Typhimurium-S418_02269	Anatum-S234_01424	Javiana-S200_02299	Hadar-S219_01386	Enteritidis-S187_00711	Montevideo-S239_03625	Typhimurium-S188_04297	Gallinarum-S173_00966	Derby-S228_01813	Daytona-S341_01439	Heidelberg-S431_02688	Enteritidis-S186_00523	Fresno-S38_00614	Elisabethville-S36_00339	Javiana-S202_00765	Enteritidis-S422_02705	Heidelberg-S370_02472
CLUSTER030316	C-werkmanii-S78_01175	Transaldolase B	95	Typhimurium-S373_02187	Newport-S566_01294	Orientalis-S45_01784	Typhimurium-S189_00663	Enteritidis-S420_01650	Amager-S25_00477	Typhimurium-S441_02352	Paratyphi-A-S399_01460	Ohio-S315_02532	Newport-S196_03292	Heidelberg-S190_03699	Duesseldorf-S35_03397	Senftenberg-S271_02158	Tyresoe-S51_00669	Brandenburg-S291_01644	Tennessee-S343_02044	Javiana-S201_02987	Saintpaul-S204_01431	Enteritidis-S424_00594	Weston-S54_01296	Indikan-S41_00235	Pasing-S46_01747	Newport-S2_01325	Typhi-S404_01348	Heidelberg-S191_04232	Infantis-S198_03388	Poona-S307_02929	Solt-S47_00793	Newport-S195_01822	Typhimurium-S418_01731	Anatum-S234_00855	Javiana-S200_02483	Hadar-S219_01883	Enteritidis-S187_02281	Montevideo-S239_04610	Typhimurium-S188_02985	Gallinarum-S173_00551	Derby-S228_01212	Daytona-S341_00511	Heidelberg-S431_04122	Enteritidis-S186_01047	Fresno-S38_02033	Elisabethville-S36_01640	Javiana-S202_02771	Enteritidis-S422_03813	Heidelberg-S370_03897
CLUSTER007226	Brandenburg-S291_02553	hypothetical protein	95	Typhimurium-S373_02352	Newport-S566_02176	Orientalis-S45_01936	Typhimurium-S189_00827	Enteritidis-S420_01316	Amager-S25_00624	Typhimurium-S441_02516	Paratyphi-A-S399_01630	Ohio-S315_02341	Newport-S196_03459	Heidelberg-S190_00071	Duesseldorf-S35_03551	Senftenberg-S271_04351	Tyresoe-S51_00053	Brandenburg-S291_02553	Tennessee-S343_02214	Javiana-S201_01544	Saintpaul-S204_01597	Enteritidis-S424_03487	Weston-S54_00047	Indikan-S41_00400	Pasing-S46_01917	Newport-S2_01504	Typhi-S404_01518	Heidelberg-S191_00933	Infantis-S198_03528	Poona-S307_03983	Solt-S47_01284	Newport-S195_02000	Typhimurium-S418_01896	Anatum-S234_01020	Javiana-S200_02648	Hadar-S219_02038	Enteritidis-S187_00805	Montevideo-S239_04770	Typhimurium-S188_03150	Gallinarum-S173_00723	Derby-S228_01052	Daytona-S341_00344	Heidelberg-S431_01265	Enteritidis-S186_00617	Fresno-S38_02203	Elisabethville-S36_01925	Javiana-S202_02926	Enteritidis-S422_02119	Heidelberg-S370_00079
CLUSTER007229	Citrobacter-sp-S1278_00698	Imidazole glycerol phosphate synthase subunit HisF	95	Typhimurium-S373_02650	Newport-S566_04296	Orientalis-S45_00815	Typhimurium-S189_00365	Enteritidis-S420_03158	Amager-S25_00915	Typhimurium-S441_01993	Paratyphi-A-S399_04050	Ohio-S315_00997	Newport-S196_02302	Heidelberg-S190_01360	Duesseldorf-S35_02724	Senftenberg-S271_03039	Tyresoe-S51_01639	Brandenburg-S291_03818	Tennessee-S343_00676	Javiana-S201_02675	Saintpaul-S204_04281	Enteritidis-S424_02038	Weston-S54_02585	Indikan-S41_02515	Pasing-S46_00561	Newport-S2_01112	Typhi-S404_00043	Heidelberg-S191_02170	Infantis-S198_01027	Poona-S307_00024	Solt-S47_00058	Newport-S195_02430	Typhimurium-S418_04405	Anatum-S234_03418	Javiana-S200_02946	Hadar-S219_01286	Enteritidis-S187_03098	Montevideo-S239_00081	Typhimurium-S188_03627	Gallinarum-S173_02266	Derby-S228_02503	Daytona-S341_02904	Heidelberg-S431_02224	Enteritidis-S186_03637	Fresno-S38_01362	Elisabethville-S36_00217	Javiana-S202_02357	Enteritidis-S422_03603	Heidelberg-S370_01724
CLUSTER007235	Citrobacter-sp-S1281_02273	Proofreading thioesterase EntH	95	Typhimurium-S373_00564	Newport-S566_00321	Orientalis-S45_03243	Typhimurium-S189_01336	Enteritidis-S420_02591	Amager-S25_03992	Typhimurium-S441_01464	Paratyphi-A-S399_00031	Ohio-S315_03256	Newport-S196_00758	Heidelberg-S190_03244	Duesseldorf-S35_00226	Senftenberg-S271_03820	Tyresoe-S51_03714	Brandenburg-S291_02057	Tennessee-S343_03682	Javiana-S201_04152	Saintpaul-S204_02854	Enteritidis-S424_01198	Weston-S54_03076	Indikan-S41_03857	Pasing-S46_03231	Newport-S2_01933	Typhi-S404_03091	Heidelberg-S191_00501	Infantis-S198_01845	Poona-S307_02154	Solt-S47_03015	Newport-S195_04148	Typhimurium-S418_01186	Anatum-S234_01936	Javiana-S200_00786	Hadar-S219_02946	Enteritidis-S187_02619	Montevideo-S239_03099	Typhimurium-S188_01557	Gallinarum-S173_02847	Derby-S228_00347	Daytona-S341_02190	Heidelberg-S431_03667	Enteritidis-S186_01959	Fresno-S38_04157	Elisabethville-S36_00898	Javiana-S202_04069	Enteritidis-S422_01121	Heidelberg-S370_03442
CLUSTER007238	Citrobacter-sp-S94_03363	Putative pre-16S rRNA nuclease	95	Typhimurium-S373_04328	Newport-S566_01055	Orientalis-S45_01122	Typhimurium-S189_02327	Enteritidis-S420_00651	Amager-S25_01912	Typhimurium-S441_03975	Paratyphi-A-S399_01890	Ohio-S315_01903	Newport-S196_02886	Heidelberg-S190_02852	Duesseldorf-S35_01177	Senftenberg-S271_04652	Tyresoe-S51_02950	Brandenburg-S291_03241	Tennessee-S343_03047	Javiana-S201_01172	Saintpaul-S204_00640	Enteritidis-S424_04015	Weston-S54_00642	Indikan-S41_01863	Pasing-S46_01401	Newport-S2_00164	Typhi-S404_01778	Heidelberg-S191_03611	Infantis-S198_02403	Poona-S307_03643	Solt-S47_00474	Newport-S195_03011	Typhimurium-S418_00892	Anatum-S234_00464	Javiana-S200_04444	Hadar-S219_00678	Enteritidis-S187_01407	Montevideo-S239_00912	Typhimurium-S188_03892	Gallinarum-S173_00305	Derby-S228_03953	Daytona-S341_00556	Heidelberg-S431_03012	Enteritidis-S186_04094	Fresno-S38_01014	Elisabethville-S36_03115	Javiana-S202_00357	Enteritidis-S422_00337	Heidelberg-S370_02788
CLUSTER007242	Montevideo-S239_04401	ATP synthase epsilon chain	95	Typhimurium-S373_01270	Newport-S566_01700	Orientalis-S45_00874	Typhimurium-S189_01054	Enteritidis-S420_01725	Amager-S25_03800	Typhimurium-S441_02978	Paratyphi-A-S399_01979	Ohio-S315_01489	Newport-S196_04571	Heidelberg-S190_01572	Duesseldorf-S35_00043	Senftenberg-S271_02630	Tyresoe-S51_03306	Brandenburg-S291_01803	Tennessee-S343_02859	Javiana-S201_00943	Saintpaul-S204_02258	Enteritidis-S424_01017	Weston-S54_03540	Indikan-S41_02221	Pasing-S46_02119	Newport-S2_00317	Typhi-S404_01867	Heidelberg-S191_02382	Infantis-S198_00265	Poona-S307_00930	Solt-S47_01900	Newport-S195_01553	Typhimurium-S418_02228	Anatum-S234_01574	Javiana-S200_01755	Hadar-S219_02425	Enteritidis-S187_02438	Montevideo-S239_04401	Typhimurium-S188_04152	Gallinarum-S173_03339	Derby-S228_01394	Daytona-S341_01365	Heidelberg-S431_01056	Enteritidis-S186_01778	Fresno-S38_00183	Elisabethville-S36_02126	Javiana-S202_00840	Enteritidis-S422_00940	Heidelberg-S370_04057
CLUSTER007243	Newport-S197_03910	Transcription antitermination protein NusB	95	Typhimurium-S373_00743	Newport-S566_00491	Orientalis-S45_04093	Typhimurium-S189_01516	Enteritidis-S420_02763	Amager-S25_04229	Typhimurium-S441_01642	Paratyphi-A-S399_02470	Ohio-S315_04206	Newport-S196_00519	Heidelberg-S190_03424	Duesseldorf-S35_00407	Senftenberg-S271_00346	Tyresoe-S51_03876	Brandenburg-S291_03996	Tennessee-S343_03478	Javiana-S201_04304	Saintpaul-S204_02676	Enteritidis-S424_01370	Weston-S54_03934	Indikan-S41_03678	Pasing-S46_03382	Newport-S2_00777	Typhi-S404_02350	Heidelberg-S191_00680	Infantis-S198_04102	Poona-S307_02321	Solt-S47_03157	Newport-S195_04382	Typhimurium-S418_01353	Anatum-S234_01767	Javiana-S200_00965	Hadar-S219_02772	Enteritidis-S187_02792	Montevideo-S239_03256	Typhimurium-S188_01736	Gallinarum-S173_03025	Derby-S228_00525	Daytona-S341_04184	Heidelberg-S431_03847	Enteritidis-S186_02131	Fresno-S38_04326	Elisabethville-S36_03618	Javiana-S202_04224	Enteritidis-S422_01293	Heidelberg-S370_03622
CLUSTER024926	C-freundii-S89_02704	putative phospholipid ABC transporter-binding protein MlaD	95	Typhimurium-S373_03009	Newport-S566_00842	Orientalis-S45_01631	Typhimurium-S189_02110	Enteritidis-S420_00440	Amager-S25_02102	Typhimurium-S441_00017	Paratyphi-A-S399_01675	Ohio-S315_04393	Newport-S196_03741	Heidelberg-S190_02643	Duesseldorf-S35_01405	Senftenberg-S271_00739	Tyresoe-S51_03180	Brandenburg-S291_02103	Tennessee-S343_04601	Javiana-S201_00519	Saintpaul-S204_00424	Enteritidis-S424_03804	Weston-S54_00428	Indikan-S41_01646	Pasing-S46_03550	Newport-S2_02439	Typhi-S404_01563	Heidelberg-S191_03403	Infantis-S198_01216	Poona-S307_03093	Solt-S47_00011	Newport-S195_02798	Typhimurium-S418_00675	Anatum-S234_01330	Javiana-S200_03201	Hadar-S219_00452	Enteritidis-S187_01196	Montevideo-S239_00653	Typhimurium-S188_01985	Gallinarum-S173_00085	Derby-S228_02150	Daytona-S341_02602	Heidelberg-S431_02804	Enteritidis-S186_03883	Fresno-S38_01229	Elisabethville-S36_04495	Javiana-S202_00576	Enteritidis-S422_00087	Heidelberg-S370_02580
CLUSTER007261	C-freundii-S67_00164	Small heat shock protein IbpA	95	Typhimurium-S373_02826	Newport-S566_01727	Orientalis-S45_03508	Typhimurium-S189_02847	Enteritidis-S420_01776	Amager-S25_02603	Typhimurium-S441_03035	Paratyphi-A-S399_03565	Ohio-S315_00138	Newport-S196_03873	Heidelberg-S190_02051	Duesseldorf-S35_02945	Senftenberg-S271_02821	Tyresoe-S51_00445	Brandenburg-S291_04246	Tennessee-S343_00263	Javiana-S201_03166	Saintpaul-S204_00332	Enteritidis-S424_01518	Weston-S54_01865	Indikan-S41_01436	Pasing-S46_02417	Newport-S2_02684	Typhi-S404_00272	Heidelberg-S191_02860	Infantis-S198_01329	Poona-S307_01462	Solt-S47_00955	Newport-S195_03396	Typhimurium-S418_00447	Anatum-S234_03709	Javiana-S200_01786	Hadar-S219_04371	Enteritidis-S187_01874	Montevideo-S239_01653	Typhimurium-S188_00070	Gallinarum-S173_01609	Derby-S228_01427	Daytona-S341_00164	Heidelberg-S431_01722	Enteritidis-S186_02280	Fresno-S38_00237	Elisabethville-S36_03637	Javiana-S202_01043	Enteritidis-S422_04165	Heidelberg-S370_04109
CLUSTER007262	C-werkmanii-S78_01690	hypothetical protein	95	Typhimurium-S373_01740	Newport-S566_02309	Orientalis-S45_02080	Typhimurium-S189_00979	Enteritidis-S420_01446	Amager-S25_03669	Typhimurium-S441_02666	Paratyphi-A-S399_00668	Ohio-S315_02181	Newport-S196_03592	Heidelberg-S190_00201	Duesseldorf-S35_03715	Senftenberg-S271_02117	Tyresoe-S51_00202	Brandenburg-S291_04517	Tennessee-S343_02375	Javiana-S201_01677	Saintpaul-S204_01759	Enteritidis-S424_03617	Weston-S54_00199	Indikan-S41_00545	Pasing-S46_02048	Newport-S2_01633	Typhi-S404_00182	Heidelberg-S191_01062	Infantis-S198_03021	Poona-S307_04144	Solt-S47_01439	Newport-S195_02133	Typhimurium-S418_02046	Anatum-S234_01163	Javiana-S200_03078	Hadar-S219_00807	Enteritidis-S187_00936	Montevideo-S239_04912	Typhimurium-S188_03978	Gallinarum-S173_00860	Derby-S228_00875	Daytona-S341_02542	Heidelberg-S431_01395	Enteritidis-S186_00748	Fresno-S38_02346	Elisabethville-S36_02075	Javiana-S202_03069	Enteritidis-S422_02250	Heidelberg-S370_00209
CLUSTER007570	C-freundii-S61_02387	putative Nudix hydrolase YfcD	95	Typhimurium-S373_01448	Newport-S566_04096	Orientalis-S45_03036	Typhimurium-S189_01152	Enteritidis-S420_00263	Amager-S25_04458	Typhimurium-S441_03506	Paratyphi-A-S399_01085	Ohio-S315_01347	Newport-S196_00280	Heidelberg-S190_01664	Duesseldorf-S35_04150	Senftenberg-S271_03523	Tyresoe-S51_04313	Brandenburg-S291_03458	Tennessee-S343_01537	Javiana-S201_00812	Saintpaul-S204_02126	Enteritidis-S424_00885	Weston-S54_01496	Indikan-S41_02799	Pasing-S46_02952	Newport-S2_00476	Typhi-S404_00820	Heidelberg-S191_02474	Infantis-S198_02742	Poona-S307_03195	Solt-S47_04208	Newport-S195_00743	Typhimurium-S418_03809	Anatum-S234_04294	Javiana-S200_01609	Hadar-S219_01132	Enteritidis-S187_00263	Montevideo-S239_04234	Typhimurium-S188_00996	Gallinarum-S173_03457	Derby-S228_01870	Daytona-S341_00188	Heidelberg-S431_01149	Enteritidis-S186_00263	Fresno-S38_03815	Elisabethville-S36_01195	Javiana-S202_01661	Enteritidis-S422_02603	Heidelberg-S370_01963
CLUSTER024609	Citrobacter-sp-S81_02967	Nucleoside triphosphate pyrophosphohydrolase	95	Typhimurium-S373_03481	Newport-S566_01199	Orientalis-S45_00974	Typhimurium-S189_02471	Enteritidis-S420_00800	Amager-S25_02430	Typhimurium-S441_04336	Paratyphi-A-S399_04148	Ohio-S315_01746	Newport-S196_02742	Heidelberg-S190_04170	Duesseldorf-S35_01022	Senftenberg-S271_04503	Tyresoe-S51_02801	Brandenburg-S291_03100	Tennessee-S343_02901	Javiana-S201_01311	Saintpaul-S204_00782	Enteritidis-S424_04165	Weston-S54_00794	Indikan-S41_02011	Pasing-S46_01261	Newport-S2_01974	Typhi-S404_02762	Heidelberg-S191_03774	Infantis-S198_02248	Poona-S307_03503	Solt-S47_00336	Newport-S195_03176	Typhimurium-S418_04761	Anatum-S234_00322	Javiana-S200_00467	Hadar-S219_00143	Enteritidis-S187_01557	Montevideo-S239_00499	Typhimurium-S188_01377	Gallinarum-S173_00444	Derby-S228_04457	Daytona-S341_01512	Heidelberg-S431_03175	Enteritidis-S186_04244	Fresno-S38_00867	Elisabethville-S36_02960	Javiana-S202_00218	Enteritidis-S422_00487	Heidelberg-S370_02950
CLUSTER007587	C-amalonaticus-S68_03129	tRNA (cytidine(34)-2'-O)-methyltransferase	95	Typhimurium-S373_02942	Newport-S566_01833	Orientalis-S45_03618	Typhimurium-S189_02964	Enteritidis-S420_01886	Amager-S25_02715	Typhimurium-S441_03151	Paratyphi-A-S399_03686	Ohio-S315_00248	Newport-S196_03997	Heidelberg-S190_02168	Duesseldorf-S35_03050	Senftenberg-S271_03921	Tyresoe-S51_00562	Brandenburg-S291_04354	Tennessee-S343_00389	Javiana-S201_03285	Saintpaul-S204_00215	Enteritidis-S424_01628	Weston-S54_01992	Indikan-S41_01560	Pasing-S46_02558	Newport-S2_02797	Typhi-S404_00393	Heidelberg-S191_02977	Infantis-S198_01441	Poona-S307_01582	Solt-S47_01057	Newport-S195_03501	Typhimurium-S418_00563	Anatum-S234_03831	Javiana-S200_01902	Hadar-S219_04258	Enteritidis-S187_01984	Montevideo-S239_01761	Typhimurium-S188_00186	Gallinarum-S173_01721	Derby-S228_01540	Daytona-S341_00041	Heidelberg-S431_01839	Enteritidis-S186_02390	Fresno-S38_00349	Elisabethville-S36_04388	Javiana-S202_01159	Enteritidis-S422_04275	Heidelberg-S370_04226
CLUSTER008239	Citrobacter-sp-S646_02313	Glutaminase 2	95	Typhimurium-S373_03672	Newport-S566_02989	Orientalis-S45_02502	Typhimurium-S189_03530	Enteritidis-S420_03661	Amager-S25_01533	Typhimurium-S441_00219	Paratyphi-A-S399_02991	Ohio-S315_04071	Newport-S196_01688	Heidelberg-S190_00807	Duesseldorf-S35_02148	Senftenberg-S271_01238	Tyresoe-S51_02258	Brandenburg-S291_00045	Tennessee-S343_01126	Javiana-S201_02111	Saintpaul-S204_03736	Enteritidis-S424_02598	Weston-S54_01064	Indikan-S41_04409	Pasing-S46_00311	Newport-S2_03695	Typhi-S404_03902	Heidelberg-S191_01618	Infantis-S198_00476	Poona-S307_00613	Solt-S47_02309	Newport-S195_01123	Typhimurium-S418_02861	Anatum-S234_02847	Javiana-S200_03525	Hadar-S219_03825	Enteritidis-S187_03657	Montevideo-S239_01627	Typhimurium-S188_02261	Gallinarum-S173_03900	Derby-S228_03020	Daytona-S341_03860	Heidelberg-S431_00576	Enteritidis-S186_03079	Fresno-S38_03385	Elisabethville-S36_02831	Javiana-S202_03188	Enteritidis-S422_03100	Heidelberg-S370_01172
CLUSTER024325	C-koseri-S65_00191	DNA repair protein RecO	95	Typhimurium-S373_01161	Newport-S566_03862	Orientalis-S45_02796	Typhimurium-S189_01939	Enteritidis-S420_00024	Amager-S25_00204	Typhimurium-S441_00947	Paratyphi-A-S399_01328	Ohio-S315_01039	Newport-S196_00044	Heidelberg-S190_04356	Duesseldorf-S35_04444	Senftenberg-S271_03998	Tyresoe-S51_04065	Brandenburg-S291_03290	Tennessee-S343_01771	Javiana-S201_00571	Saintpaul-S204_01891	Enteritidis-S424_00115	Weston-S54_04097	Indikan-S41_00108	Pasing-S46_03697	Newport-S2_04513	Typhi-S404_00576	Heidelberg-S191_01159	Infantis-S198_01964	Poona-S307_02662	Solt-S47_03910	Newport-S195_00508	Typhimurium-S418_03950	Anatum-S234_04060	Javiana-S200_03989	Hadar-S219_00355	Enteritidis-S187_00024	Montevideo-S239_03937	Typhimurium-S188_00574	Gallinarum-S173_03225	Derby-S228_02259	Daytona-S341_01784	Heidelberg-S431_00117	Enteritidis-S186_00024	Fresno-S38_02616	Elisabethville-S36_02490	Javiana-S202_01420	Enteritidis-S422_02365	Heidelberg-S370_00402
CLUSTER024246	C-freundii-S83_00462	Cell division protein FtsQ	95	Typhimurium-S373_01615	Newport-S566_03482	Orientalis-S45_00281	Typhimurium-S189_04447	Enteritidis-S420_02215	Amager-S25_00355	Typhimurium-S441_02834	Paratyphi-A-S399_03438	Ohio-S315_02707	Newport-S196_02636	Heidelberg-S190_00447	Duesseldorf-S35_00667	Senftenberg-S271_02281	Tyresoe-S51_02508	Brandenburg-S291_01522	Tennessee-S343_01922	Javiana-S201_00291	Saintpaul-S204_01309	Enteritidis-S424_04560	Weston-S54_02800	Indikan-S41_03015	Pasing-S46_01637	Newport-S2_04418	Typhi-S404_01175	Heidelberg-S191_00271	Infantis-S198_03264	Poona-S307_02805	Solt-S47_03810	Newport-S195_01700	Typhimurium-S418_04235	Anatum-S234_00733	Javiana-S200_02042	Hadar-S219_01760	Enteritidis-S187_00478	Montevideo-S239_04488	Typhimurium-S188_03352	Gallinarum-S173_04519	Derby-S228_00693	Daytona-S341_01248	Heidelberg-S431_02471	Enteritidis-S186_02762	Fresno-S38_01911	Elisabethville-S36_01518	Javiana-S202_02648	Enteritidis-S422_04003	Heidelberg-S370_00815
CLUSTER024234	C-koseri-S65_01887	HTH-type transcriptional regulator ChbR	95	Typhimurium-S373_03124	Newport-S566_02781	Orientalis-S45_02699	Typhimurium-S189_03740	Enteritidis-S420_03452	Amager-S25_03387	Typhimurium-S441_00428	Paratyphi-A-S399_02790	Ohio-S315_03863	Newport-S196_01480	Heidelberg-S190_00598	Duesseldorf-S35_01939	Senftenberg-S271_03319	Tyresoe-S51_01240	Brandenburg-S291_01042	Tennessee-S343_04286	Javiana-S201_01900	Saintpaul-S204_03527	Enteritidis-S424_02390	Weston-S54_02295	Indikan-S41_03494	Pasing-S46_02731	Newport-S2_03409	Typhi-S404_03700	Heidelberg-S191_01409	Infantis-S198_00023	Poona-S307_01183	Solt-S47_03597	Newport-S195_00915	Typhimurium-S418_01633	Anatum-S234_02638	Javiana-S200_03316	Hadar-S219_03618	Enteritidis-S187_03448	Montevideo-S239_02725	Typhimurium-S188_02470	Gallinarum-S173_02571	Derby-S228_02810	Daytona-S341_03732	Heidelberg-S431_00367	Enteritidis-S186_03287	Fresno-S38_03179	Elisabethville-S36_00434	Javiana-S202_03398	Enteritidis-S422_03309	Heidelberg-S370_00963
CLUSTER030336	Citrobacter-sp-S648_02153	4-hydroxy-3-methylbut-2-enyl diphosphate reductase	95	Typhimurium-S373_02145	Newport-S566_01252	Orientalis-S45_01741	Typhimurium-S189_00621	Enteritidis-S420_01693	Amager-S25_00435	Typhimurium-S441_02310	Paratyphi-A-S399_01416	Ohio-S315_02574	Newport-S196_03250	Heidelberg-S190_03657	Duesseldorf-S35_03354	Senftenberg-S271_02202	Tyresoe-S51_00627	Brandenburg-S291_01602	Tennessee-S343_02002	Javiana-S201_02946	Saintpaul-S204_01389	Enteritidis-S424_00551	Weston-S54_01253	Indikan-S41_00193	Pasing-S46_01704	Newport-S2_01282	Typhi-S404_01304	Heidelberg-S191_04190	Infantis-S198_03345	Poona-S307_02886	Solt-S47_00751	Newport-S195_01780	Typhimurium-S418_01689	Anatum-S234_00813	Javiana-S200_02441	Hadar-S219_01840	Enteritidis-S187_02238	Montevideo-S239_04568	Typhimurium-S188_02943	Gallinarum-S173_00503	Derby-S228_01254	Daytona-S341_03587	Heidelberg-S431_04080	Enteritidis-S186_01004	Fresno-S38_01990	Elisabethville-S36_01598	Javiana-S202_02730	Enteritidis-S422_03770	Heidelberg-S370_03855
CLUSTER024160	Enteritidis-S187_02523	Flavodoxin 1	95	Typhimurium-S373_00469	Newport-S566_00226	Orientalis-S45_03332	Typhimurium-S189_03900	Enteritidis-S420_02496	Amager-S25_03898	Typhimurium-S441_01369	Paratyphi-A-S399_00122	Ohio-S315_03352	Newport-S196_00855	Heidelberg-S190_03149	Duesseldorf-S35_00130	Senftenberg-S271_03725	Tyresoe-S51_03600	Brandenburg-S291_00429	Tennessee-S343_03777	Javiana-S201_04062	Saintpaul-S204_02950	Enteritidis-S424_01102	Weston-S54_02980	Indikan-S41_03952	Pasing-S46_03141	Newport-S2_01838	Typhi-S404_03182	Heidelberg-S191_00406	Infantis-S198_01750	Poona-S307_02064	Solt-S47_02927	Newport-S195_04052	Typhimurium-S418_01090	Anatum-S234_02031	Javiana-S200_00691	Hadar-S219_03040	Enteritidis-S187_02523	Montevideo-S239_03002	Typhimurium-S188_01462	Gallinarum-S173_02751	Derby-S228_00253	Daytona-S341_02077	Heidelberg-S431_03572	Enteritidis-S186_01863	Fresno-S38_04062	Elisabethville-S36_00803	Javiana-S202_03977	Enteritidis-S422_01026	Heidelberg-S370_03347
CLUSTER024150	C-amalonaticus-S68_04467	RNA pyrophosphohydrolase	95	Typhimurium-S373_03532	Newport-S566_01148	Orientalis-S45_01025	Typhimurium-S189_02419	Enteritidis-S420_00744	Amager-S25_02487	Typhimurium-S441_04387	Paratyphi-A-S399_04090	Ohio-S315_01807	Newport-S196_02793	Heidelberg-S190_04231	Duesseldorf-S35_01080	Senftenberg-S271_04561	Tyresoe-S51_02861	Brandenburg-S291_03151	Tennessee-S343_02957	Javiana-S201_01260	Saintpaul-S204_00731	Enteritidis-S424_04109	Weston-S54_00738	Indikan-S41_01953	Pasing-S46_01310	Newport-S2_02025	Typhi-S404_02704	Heidelberg-S191_03713	Infantis-S198_02300	Poona-S307_03554	Solt-S47_00385	Newport-S195_03125	Typhimurium-S418_02352	Anatum-S234_00372	Javiana-S200_00518	Hadar-S219_00199	Enteritidis-S187_01501	Montevideo-S239_00550	Typhimurium-S188_01428	Gallinarum-S173_00385	Derby-S228_04514	Daytona-S341_01570	Heidelberg-S431_03114	Enteritidis-S186_04188	Fresno-S38_00923	Elisabethville-S36_03018	Javiana-S202_00269	Enteritidis-S422_00430	Heidelberg-S370_02890
CLUSTER024142	Citrobacter-sp-S1283_04842	50S ribosomal protein L6	95	Typhimurium-S373_02016	Newport-S566_02100	Orientalis-S45_01249	Typhimurium-S189_01270	Enteritidis-S420_01086	Amager-S25_01640	Typhimurium-S441_04510	Paratyphi-A-S399_03987	Ohio-S315_02811	Newport-S196_04266	Heidelberg-S190_02542	Duesseldorf-S35_03322	Senftenberg-S271_02566	Tyresoe-S51_04020	Brandenburg-S291_04175	Tennessee-S343_00638	Javiana-S201_00435	Saintpaul-S204_01132	Enteritidis-S424_00240	Weston-S54_00323	Indikan-S41_02271	Pasing-S46_04177	Newport-S2_03066	Typhi-S404_02606	Heidelberg-S191_04394	Infantis-S198_04305	Poona-S307_01834	Solt-S47_00683	Newport-S195_00037	Typhimurium-S418_02284	Anatum-S234_01438	Javiana-S200_02313	Hadar-S219_01401	Enteritidis-S187_00726	Montevideo-S239_03640	Typhimurium-S188_04312	Gallinarum-S173_00981	Derby-S228_01798	Daytona-S341_01454	Heidelberg-S431_02703	Enteritidis-S186_00538	Fresno-S38_00629	Elisabethville-S36_00354	Javiana-S202_00780	Enteritidis-S422_02720	Heidelberg-S370_02487
CLUSTER024140	C-freundii-S61_03043	ATP synthase subunit delta	95	Typhimurium-S373_01274	Newport-S566_01704	Orientalis-S45_00878	Typhimurium-S189_01058	Enteritidis-S420_01721	Amager-S25_03804	Typhimurium-S441_02974	Paratyphi-A-S399_01983	Ohio-S315_01493	Newport-S196_04575	Heidelberg-S190_01576	Duesseldorf-S35_00047	Senftenberg-S271_02634	Tyresoe-S51_03310	Brandenburg-S291_01807	Tennessee-S343_02863	Javiana-S201_00947	Saintpaul-S204_02262	Enteritidis-S424_01021	Weston-S54_03544	Indikan-S41_02225	Pasing-S46_02123	Newport-S2_00321	Typhi-S404_01871	Heidelberg-S191_02386	Infantis-S198_00269	Poona-S307_00934	Solt-S47_01904	Newport-S195_01557	Typhimurium-S418_02232	Anatum-S234_01578	Javiana-S200_01759	Hadar-S219_02429	Enteritidis-S187_02442	Montevideo-S239_04405	Typhimurium-S188_04156	Gallinarum-S173_03343	Derby-S228_01398	Daytona-S341_01369	Heidelberg-S431_01060	Enteritidis-S186_01782	Fresno-S38_00179	Elisabethville-S36_02130	Javiana-S202_00844	Enteritidis-S422_00944	Heidelberg-S370_04053
CLUSTER001079	C-freundii-S61_04378	ATP-dependent RNA helicase DeaD	95	Typhimurium-S373_04144	Newport-S566_00874	Orientalis-S45_01662	Typhimurium-S189_02143	Enteritidis-S420_00472	Amager-S25_02071	Typhimurium-S441_03794	Paratyphi-A-S399_01706	Ohio-S315_02084	Newport-S196_03773	Heidelberg-S190_02675	Duesseldorf-S35_01372	Senftenberg-S271_00772	Tyresoe-S51_03148	Brandenburg-S291_02134	Tennessee-S343_04633	Javiana-S201_00488	Saintpaul-S204_00456	Enteritidis-S424_03836	Weston-S54_00460	Indikan-S41_01677	Pasing-S46_03519	Newport-S2_02471	Typhi-S404_01594	Heidelberg-S191_03435	Infantis-S198_01249	Poona-S307_03124	Solt-S47_02570	Newport-S195_02830	Typhimurium-S418_00707	Anatum-S234_01298	Javiana-S200_04273	Hadar-S219_00484	Enteritidis-S187_01228	Montevideo-S239_00685	Typhimurium-S188_00832	Gallinarum-S173_00117	Derby-S228_03778	Daytona-S341_02633	Heidelberg-S431_02836	Enteritidis-S186_03915	Fresno-S38_01197	Elisabethville-S36_04526	Javiana-S202_00545	Enteritidis-S422_00119	Heidelberg-S370_02612
CLUSTER008234	Citrobacter-sp-S646_00539	DNA damage-inducible protein F	95	Typhimurium-S373_01790	Newport-S566_02359	Orientalis-S45_02130	Typhimurium-S189_00560	Enteritidis-S420_01497	Amager-S25_03719	Typhimurium-S441_02716	Paratyphi-A-S399_00718	Ohio-S315_02131	Newport-S196_03642	Heidelberg-S190_04274	Duesseldorf-S35_03765	Senftenberg-S271_00541	Tyresoe-S51_00253	Brandenburg-S291_03838	Tennessee-S343_02424	Javiana-S201_01727	Saintpaul-S204_01809	Enteritidis-S424_03668	Weston-S54_00250	Indikan-S41_00602	Pasing-S46_04021	Newport-S2_01684	Typhi-S404_00233	Heidelberg-S191_04470	Infantis-S198_03072	Poona-S307_04194	Solt-S47_01488	Newport-S195_02184	Typhimurium-S418_02096	Anatum-S234_01214	Javiana-S200_03128	Hadar-S219_00756	Enteritidis-S187_00987	Montevideo-S239_04964	Typhimurium-S188_04028	Gallinarum-S173_00912	Derby-S228_02009	Daytona-S341_01829	Heidelberg-S431_04537	Enteritidis-S186_00799	Fresno-S38_02396	Elisabethville-S36_02954	Javiana-S202_03120	Enteritidis-S422_02301	Heidelberg-S370_00259
CLUSTER024095	C-koseri-S65_00665	HTH-type transcriptional regulator GalS	95	Typhimurium-S373_02536	Newport-S566_04421	Orientalis-S45_01494	Typhimurium-S189_00249	Enteritidis-S420_03044	Amager-S25_00800	Typhimurium-S441_01879	Paratyphi-A-S399_00879	Ohio-S315_00091	Newport-S196_02427	Heidelberg-S190_01474	Duesseldorf-S35_02852	Senftenberg-S271_02919	Tyresoe-S51_01514	Brandenburg-S291_01938	Tennessee-S343_03300	Javiana-S201_02800	Saintpaul-S204_04396	Enteritidis-S424_01924	Weston-S54_03251	Indikan-S41_01270	Pasing-S46_03397	Newport-S2_01231	Typhi-S404_01028	Heidelberg-S191_02285	Infantis-S198_01131	Poona-S307_01415	Solt-S47_01619	Newport-S195_02554	Typhimurium-S418_03460	Anatum-S234_03527	Javiana-S200_02832	Hadar-S219_01540	Enteritidis-S187_02984	Montevideo-S239_01287	Typhimurium-S188_03512	Gallinarum-S173_02146	Derby-S228_02375	Daytona-S341_01672	Heidelberg-S431_02110	Enteritidis-S186_03751	Fresno-S38_01495	Elisabethville-S36_03457	Javiana-S202_02482	Enteritidis-S422_03718	Heidelberg-S370_01838
CLUSTER007597	Citrobacter-sp-S648_01772	HTH-type transcriptional repressor NsrR	95	Typhimurium-S373_02426	Newport-S566_02233	Orientalis-S45_01991	Typhimurium-S189_00902	Enteritidis-S420_01373	Amager-S25_00698	Typhimurium-S441_02590	Paratyphi-A-S399_00592	Ohio-S315_02267	Newport-S196_03516	Heidelberg-S190_00126	Duesseldorf-S35_03627	Senftenberg-S271_04407	Tyresoe-S51_00127	Brandenburg-S291_02627	Tennessee-S343_02288	Javiana-S201_01600	Saintpaul-S204_01671	Enteritidis-S424_03544	Weston-S54_00122	Indikan-S41_00455	Pasing-S46_01973	Newport-S2_01559	Typhi-S404_00106	Heidelberg-S191_00988	Infantis-S198_02946	Poona-S307_04057	Solt-S47_01358	Newport-S195_02057	Typhimurium-S418_01970	Anatum-S234_01075	Javiana-S200_02722	Hadar-S219_02112	Enteritidis-S187_00862	Montevideo-S239_04826	Typhimurium-S188_03224	Gallinarum-S173_00782	Derby-S228_00979	Daytona-S341_02466	Heidelberg-S431_01320	Enteritidis-S186_00674	Fresno-S38_02261	Elisabethville-S36_02000	Javiana-S202_02982	Enteritidis-S422_02176	Heidelberg-S370_00134
CLUSTER001075	C-freundii-S67_04786	p-hydroxybenzoic acid efflux pump subunit AaeB	95	Typhimurium-S373_01206	Newport-S566_01634	Orientalis-S45_02741	Typhimurium-S189_04299	Enteritidis-S420_00386	Amager-S25_01602	Typhimurium-S441_01283	Paratyphi-A-S399_00951	Ohio-S315_00539	Newport-S196_02502	Heidelberg-S190_00243	Duesseldorf-S35_01459	Senftenberg-S271_00686	Tyresoe-S51_03233	Brandenburg-S291_01182	Tennessee-S343_04548	Javiana-S201_03152	Saintpaul-S204_00371	Enteritidis-S424_03750	Weston-S54_00374	Indikan-S41_01593	Pasing-S46_03036	Newport-S2_04169	Typhi-S404_02016	Heidelberg-S191_01104	Infantis-S198_03603	Poona-S307_03040	Solt-S47_04333	Newport-S195_02745	Typhimurium-S418_00996	Anatum-S234_01382	Javiana-S200_01540	Hadar-S219_00399	Enteritidis-S187_01142	Montevideo-S239_00601	Typhimurium-S188_00313	Gallinarum-S173_00033	Derby-S228_02097	Daytona-S341_03008	Heidelberg-S431_00061	Enteritidis-S186_03829	Fresno-S38_00146	Elisabethville-S36_04441	Javiana-S202_00629	Enteritidis-S422_00033	Heidelberg-S370_00346
CLUSTER024040	Citrobacter-sp-S648_01697	PTS system trehalose-specific EIIBC component	95	Typhimurium-S373_02340	Newport-S566_02165	Orientalis-S45_01925	Typhimurium-S189_00815	Enteritidis-S420_01305	Amager-S25_00613	Typhimurium-S441_02504	Paratyphi-A-S399_01619	Ohio-S315_02352	Newport-S196_03448	Heidelberg-S190_00060	Duesseldorf-S35_03540	Senftenberg-S271_04340	Tyresoe-S51_00042	Brandenburg-S291_02542	Tennessee-S343_02203	Javiana-S201_01533	Saintpaul-S204_01586	Enteritidis-S424_03476	Weston-S54_00036	Indikan-S41_00389	Pasing-S46_01906	Newport-S2_01493	Typhi-S404_01507	Heidelberg-S191_00922	Infantis-S198_03517	Poona-S307_03972	Solt-S47_00941	Newport-S195_01989	Typhimurium-S418_01884	Anatum-S234_01009	Javiana-S200_02636	Hadar-S219_02027	Enteritidis-S187_00794	Montevideo-S239_04759	Typhimurium-S188_03138	Gallinarum-S173_00711	Derby-S228_01063	Daytona-S341_00355	Heidelberg-S431_01254	Enteritidis-S186_00606	Fresno-S38_02192	Elisabethville-S36_01914	Javiana-S202_02915	Enteritidis-S422_02108	Heidelberg-S370_00068
CLUSTER024009	Fresno-S38_01608	3-oxoacyl-[acyl-carrier-protein] synthase 2	95	Typhimurium-S373_04561	Newport-S566_02664	Orientalis-S45_00101	Typhimurium-S189_01898	Enteritidis-S420_03328	Amager-S25_03261	Typhimurium-S441_01221	Paratyphi-A-S399_00520	Ohio-S315_03738	Newport-S196_01272	Heidelberg-S190_02007	Duesseldorf-S35_01821	Senftenberg-S271_03201	Tyresoe-S51_01105	Brandenburg-S291_02466	Tennessee-S343_04169	Javiana-S201_03666	Saintpaul-S204_03411	Enteritidis-S424_02266	Weston-S54_01825	Indikan-S41_03366	Pasing-S46_00706	Newport-S2_02327	Typhi-S404_03580	Heidelberg-S191_02816	Infantis-S198_02657	Poona-S307_01048	Solt-S47_01676	Newport-S195_00389	Typhimurium-S418_01517	Anatum-S234_02460	Javiana-S200_04066	Hadar-S219_03493	Enteritidis-S187_03324	Montevideo-S239_02579	Typhimurium-S188_00756	Gallinarum-S173_02445	Derby-S228_02693	Daytona-S341_00972	Heidelberg-S431_01677	Enteritidis-S186_03411	Fresno-S38_01608	Elisabethville-S36_04059	Javiana-S202_03526	Enteritidis-S422_03433	Heidelberg-S370_02287
CLUSTER023989	C-freundii-S83_00384	Chaperone protein DnaK	95	Typhimurium-S373_02182	Newport-S566_01289	Orientalis-S45_01779	Typhimurium-S189_00658	Enteritidis-S420_01655	Amager-S25_00472	Typhimurium-S441_02347	Paratyphi-A-S399_01455	Ohio-S315_02537	Newport-S196_03287	Heidelberg-S190_03694	Duesseldorf-S35_03392	Senftenberg-S271_02163	Tyresoe-S51_00664	Brandenburg-S291_01639	Tennessee-S343_02039	Javiana-S201_02982	Saintpaul-S204_01426	Enteritidis-S424_00589	Weston-S54_01291	Indikan-S41_00230	Pasing-S46_01742	Newport-S2_01320	Typhi-S404_01343	Heidelberg-S191_04227	Infantis-S198_03383	Poona-S307_02924	Solt-S47_00788	Newport-S195_01817	Typhimurium-S418_01726	Anatum-S234_00850	Javiana-S200_02478	Hadar-S219_01878	Enteritidis-S187_02276	Montevideo-S239_04605	Typhimurium-S188_02980	Gallinarum-S173_00545	Derby-S228_01217	Daytona-S341_00516	Heidelberg-S431_04117	Enteritidis-S186_01042	Fresno-S38_02028	Elisabethville-S36_01635	Javiana-S202_02766	Enteritidis-S422_03808	Heidelberg-S370_03892
CLUSTER030344	Taiping-S49_04012	Magnesium transport protein CorA	95	Typhimurium-S373_03587	Newport-S566_03593	Orientalis-S45_03988	Typhimurium-S189_02764	Enteritidis-S420_02372	Amager-S25_02548	Typhimurium-S441_03689	Paratyphi-A-S399_02186	Ohio-S315_02988	Newport-S196_03192	Heidelberg-S190_03868	Duesseldorf-S35_03856	Senftenberg-S271_03604	Tyresoe-S51_01412	Brandenburg-S291_02245	Tennessee-S343_02514	Javiana-S201_02882	Saintpaul-S204_02317	Enteritidis-S424_00345	Weston-S54_02527	Indikan-S41_03151	Pasing-S46_01116	Newport-S2_04235	Typhi-S404_01927	Heidelberg-S191_00085	Infantis-S198_03650	Poona-S307_04264	Solt-S47_01227	Newport-S195_02632	Typhimurium-S418_00304	Anatum-S234_03607	Javiana-S200_04166	Hadar-S219_01584	Enteritidis-S187_01817	Montevideo-S239_02242	Typhimurium-S188_04212	Gallinarum-S173_02642	Derby-S228_01294	Daytona-S341_03395	Heidelberg-S431_04292	Enteritidis-S186_00938	Fresno-S38_01717	Elisabethville-S36_02633	Javiana-S202_00695	Enteritidis-S422_02775	Heidelberg-S370_04476
CLUSTER030345	Amager-S25_00612	HTH-type transcriptional regulator TreR	95	Typhimurium-S373_02339	Newport-S566_02164	Orientalis-S45_01924	Typhimurium-S189_00814	Enteritidis-S420_01304	Amager-S25_00612	Typhimurium-S441_02503	Paratyphi-A-S399_01618	Ohio-S315_02353	Newport-S196_03447	Heidelberg-S190_00059	Duesseldorf-S35_03539	Senftenberg-S271_04339	Tyresoe-S51_00041	Brandenburg-S291_02541	Tennessee-S343_02202	Javiana-S201_01532	Saintpaul-S204_01585	Enteritidis-S424_03475	Weston-S54_00035	Indikan-S41_00388	Pasing-S46_01905	Newport-S2_01492	Typhi-S404_01506	Heidelberg-S191_00921	Infantis-S198_03516	Poona-S307_03971	Solt-S47_00940	Newport-S195_01988	Typhimurium-S418_01883	Anatum-S234_01008	Javiana-S200_02635	Hadar-S219_02026	Enteritidis-S187_00793	Montevideo-S239_04758	Typhimurium-S188_03137	Gallinarum-S173_00710	Derby-S228_01064	Daytona-S341_00356	Heidelberg-S431_01253	Enteritidis-S186_00605	Fresno-S38_02191	Elisabethville-S36_01913	Javiana-S202_02914	Enteritidis-S422_02107	Heidelberg-S370_00067
CLUSTER023986	C-freundii-S67_03475	Soluble lytic murein transglycosylase	95	Typhimurium-S373_02211	Newport-S566_01318	Orientalis-S45_01808	Typhimurium-S189_00687	Enteritidis-S420_01626	Amager-S25_00501	Typhimurium-S441_02376	Paratyphi-A-S399_01484	Ohio-S315_02508	Newport-S196_03316	Heidelberg-S190_03723	Duesseldorf-S35_03421	Senftenberg-S271_04210	Tyresoe-S51_00693	Brandenburg-S291_01669	Tennessee-S343_02068	Javiana-S201_03011	Saintpaul-S204_01455	Enteritidis-S424_00618	Weston-S54_01320	Indikan-S41_00259	Pasing-S46_01771	Newport-S2_01349	Typhi-S404_01372	Heidelberg-S191_04257	Infantis-S198_03412	Poona-S307_02953	Solt-S47_00817	Newport-S195_01846	Typhimurium-S418_01755	Anatum-S234_00879	Javiana-S200_02507	Hadar-S219_01907	Enteritidis-S187_02305	Montevideo-S239_04634	Typhimurium-S188_03009	Gallinarum-S173_00576	Derby-S228_01188	Daytona-S341_00488	Heidelberg-S431_04147	Enteritidis-S186_01071	Fresno-S38_02057	Elisabethville-S36_01664	Javiana-S202_02795	Enteritidis-S422_03837	Heidelberg-S370_03922
CLUSTER030346	C-amalonaticus-S68_03961	Ribose-phosphate pyrophosphokinase	95	Typhimurium-S373_03928	Newport-S566_03243	Orientalis-S45_02251	Typhimurium-S189_03271	Enteritidis-S420_03937	Amager-S25_01282	Typhimurium-S441_03634	Paratyphi-A-S399_03226	Ohio-S315_00682	Newport-S196_01990	Heidelberg-S190_01067	Duesseldorf-S35_02425	Senftenberg-S271_00970	Tyresoe-S51_01981	Brandenburg-S291_00734	Tennessee-S343_01395	Javiana-S201_02373	Saintpaul-S204_03991	Enteritidis-S424_02873	Weston-S54_03315	Indikan-S41_04187	Pasing-S46_02633	Newport-S2_03221	Typhi-S404_04137	Heidelberg-S191_01878	Infantis-S198_00735	Poona-S307_00352	Solt-S47_02013	Newport-S195_01377	Typhimurium-S418_03098	Anatum-S234_03106	Javiana-S200_03781	Hadar-S219_00843	Enteritidis-S187_03932	Montevideo-S239_03815	Typhimurium-S188_04386	Gallinarum-S173_01022	Derby-S228_03299	Daytona-S341_00782	Heidelberg-S431_00836	Enteritidis-S186_01195	Fresno-S38_02713	Elisabethville-S36_01068	Javiana-S202_01977	Enteritidis-S422_01518	Heidelberg-S370_01432
CLUSTER030347	C-freundii-S66_04216	Glutathione synthetase	95	Typhimurium-S373_04330	Newport-S566_01057	Orientalis-S45_01120	Typhimurium-S189_02329	Enteritidis-S420_00653	Amager-S25_01914	Typhimurium-S441_03977	Paratyphi-A-S399_01892	Ohio-S315_01901	Newport-S196_02884	Heidelberg-S190_02854	Duesseldorf-S35_01175	Senftenberg-S271_04650	Tyresoe-S51_02948	Brandenburg-S291_03239	Tennessee-S343_03045	Javiana-S201_01174	Saintpaul-S204_00642	Enteritidis-S424_04017	Weston-S54_00644	Indikan-S41_01865	Pasing-S46_01399	Newport-S2_00162	Typhi-S404_01780	Heidelberg-S191_03613	Infantis-S198_02401	Poona-S307_03641	Solt-S47_00472	Newport-S195_03013	Typhimurium-S418_00894	Anatum-S234_00462	Javiana-S200_04446	Hadar-S219_00680	Enteritidis-S187_01409	Montevideo-S239_00914	Typhimurium-S188_03894	Gallinarum-S173_00307	Derby-S228_03955	Daytona-S341_00554	Heidelberg-S431_03014	Enteritidis-S186_04096	Fresno-S38_01012	Elisabethville-S36_03113	Javiana-S202_00355	Enteritidis-S422_00339	Heidelberg-S370_02790
CLUSTER023983	C-werkmanii-S78_00713	Lipopolysaccharide export system protein LptC	95	Typhimurium-S373_03015	Newport-S566_00836	Orientalis-S45_01625	Typhimurium-S189_02104	Enteritidis-S420_00434	Amager-S25_02108	Typhimurium-S441_00023	Paratyphi-A-S399_01669	Ohio-S315_04399	Newport-S196_03735	Heidelberg-S190_02637	Duesseldorf-S35_01411	Senftenberg-S271_00733	Tyresoe-S51_03186	Brandenburg-S291_02097	Tennessee-S343_04595	Javiana-S201_00525	Saintpaul-S204_00418	Enteritidis-S424_03798	Weston-S54_00422	Indikan-S41_01640	Pasing-S46_03556	Newport-S2_02433	Typhi-S404_01557	Heidelberg-S191_03397	Infantis-S198_01210	Poona-S307_03087	Solt-S47_00017	Newport-S195_02792	Typhimurium-S418_00669	Anatum-S234_01336	Javiana-S200_03207	Hadar-S219_00446	Enteritidis-S187_01190	Montevideo-S239_00647	Typhimurium-S188_01991	Gallinarum-S173_00079	Derby-S228_02144	Daytona-S341_02596	Heidelberg-S431_02798	Enteritidis-S186_03877	Fresno-S38_01235	Elisabethville-S36_04489	Javiana-S202_00582	Enteritidis-S422_00081	Heidelberg-S370_02574
CLUSTER007939	C-koseri-S65_01622	Ribosomal protein S12 methylthiotransferase accessory factor YcaO	95	Typhimurium-S373_01329	Newport-S566_02440	Orientalis-S45_01377	Typhimurium-S189_04346	Enteritidis-S420_04310	Amager-S25_03095	Typhimurium-S441_01787	Paratyphi-A-S399_00349	Ohio-S315_03573	Newport-S196_01104	Heidelberg-S190_01780	Duesseldorf-S35_01653	Senftenberg-S271_01905	Tyresoe-S51_00943	Brandenburg-S291_00806	Tennessee-S343_04003	Javiana-S201_03831	Saintpaul-S204_03190	Enteritidis-S424_03245	Weston-S54_01603	Indikan-S41_03200	Pasing-S46_03732	Newport-S2_02158	Typhi-S404_03409	Heidelberg-S191_02590	Infantis-S198_03938	Poona-S307_00962	Solt-S47_00554	Newport-S195_03804	Typhimurium-S418_01668	Anatum-S234_02293	Javiana-S200_01299	Hadar-S219_03268	Enteritidis-S187_04306	Montevideo-S239_02416	Typhimurium-S188_00888	Gallinarum-S173_01436	Derby-S228_03604	Daytona-S341_03474	Heidelberg-S431_01451	Enteritidis-S186_01567	Fresno-S38_02972	Elisabethville-S36_03882	Javiana-S202_03746	Enteritidis-S422_01892	Heidelberg-S370_02061
CLUSTER007919	C-freundii-S61_02259	Bicyclomycin resistance protein	95	Typhimurium-S373_02506	Newport-S566_04451	Orientalis-S45_01524	Typhimurium-S189_00219	Enteritidis-S420_03014	Amager-S25_00770	Typhimurium-S441_01849	Paratyphi-A-S399_00911	Ohio-S315_00122	Newport-S196_02457	Heidelberg-S190_01504	Duesseldorf-S35_02883	Senftenberg-S271_02889	Tyresoe-S51_01485	Brandenburg-S291_01969	Tennessee-S343_03331	Javiana-S201_02830	Saintpaul-S204_04426	Enteritidis-S424_01894	Weston-S54_03282	Indikan-S41_01301	Pasing-S46_03427	Newport-S2_01262	Typhi-S404_01060	Heidelberg-S191_02315	Infantis-S198_01161	Poona-S307_01445	Solt-S47_01648	Newport-S195_02584	Typhimurium-S418_03490	Anatum-S234_03558	Javiana-S200_02802	Hadar-S219_00051	Enteritidis-S187_02954	Montevideo-S239_01316	Typhimurium-S188_03482	Gallinarum-S173_02116	Derby-S228_02344	Daytona-S341_01701	Heidelberg-S431_02080	Enteritidis-S186_03781	Fresno-S38_01526	Elisabethville-S36_03487	Javiana-S202_02513	Enteritidis-S422_03748	Heidelberg-S370_01868
CLUSTER007915	C-braakii--S86_00256	Membrane-bound lytic murein transglycosylase B	95	Typhimurium-S373_00277	Newport-S566_01530	Orientalis-S45_03409	Typhimurium-S189_02594	Enteritidis-S420_00921	Amager-S25_02306	Typhimurium-S441_04214	Paratyphi-A-S399_04268	Ohio-S315_01611	Newport-S196_04443	Heidelberg-S190_04047	Duesseldorf-S35_00897	Senftenberg-S271_02503	Tyresoe-S51_02678	Brandenburg-S291_01068	Tennessee-S343_02703	Javiana-S201_01423	Saintpaul-S204_00904	Enteritidis-S424_04286	Weston-S54_03171	Indikan-S41_02135	Pasing-S46_01165	Newport-S2_04025	Typhi-S404_02882	Heidelberg-S191_03898	Infantis-S198_02126	Poona-S307_03381	Solt-S47_00217	Newport-S195_03298	Typhimurium-S418_04639	Anatum-S234_00199	Javiana-S200_00344	Hadar-S219_00279	Enteritidis-S187_01679	Montevideo-S239_00374	Typhimurium-S188_01255	Gallinarum-S173_04313	Derby-S228_04337	Daytona-S341_02311	Heidelberg-S431_03298	Enteritidis-S186_04366	Fresno-S38_00745	Elisabethville-S36_00637	Javiana-S202_00107	Enteritidis-S422_00608	Heidelberg-S370_03073
CLUSTER007821	C-braakii-S58_01611	Ditrans,polycis-undecaprenyl-diphosphate synthase ((2E,6E)-farnesyl-diphosphate specific)	95	Typhimurium-S373_01706	Newport-S566_03390	Orientalis-S45_00195	Typhimurium-S189_04539	Enteritidis-S420_02310	Amager-S25_00256	Typhimurium-S441_02926	Paratyphi-A-S399_03535	Ohio-S315_02607	Newport-S196_02543	Heidelberg-S190_00342	Duesseldorf-S35_00772	Senftenberg-S271_02386	Tyresoe-S51_02417	Brandenburg-S291_01431	Tennessee-S343_01824	Javiana-S201_00381	Saintpaul-S204_01212	Enteritidis-S424_04464	Weston-S54_02893	Indikan-S41_02923	Pasing-S46_01538	Newport-S2_04318	Typhi-S404_01272	Heidelberg-S191_00166	Infantis-S198_03170	Poona-S307_02715	Solt-S47_03724	Newport-S195_01607	Typhimurium-S418_04326	Anatum-S234_00641	Javiana-S200_02133	Hadar-S219_01660	Enteritidis-S187_00382	Montevideo-S239_01356	Typhimurium-S188_03444	Gallinarum-S173_04422	Derby-S228_00790	Daytona-S341_01146	Heidelberg-S431_02366	Enteritidis-S186_02666	Fresno-S38_01806	Elisabethville-S36_03715	Javiana-S202_02559	Enteritidis-S422_04098	Heidelberg-S370_00710
CLUSTER024555	C-koseri-S79_02936	HTH-type transcriptional repressor NanR	95	Typhimurium-S373_03038	Newport-S566_00813	Orientalis-S45_01602	Typhimurium-S189_02081	Enteritidis-S420_00410	Amager-S25_02131	Typhimurium-S441_00046	Paratyphi-A-S399_01646	Ohio-S315_04423	Newport-S196_03712	Heidelberg-S190_02614	Duesseldorf-S35_01435	Senftenberg-S271_00710	Tyresoe-S51_03209	Brandenburg-S291_02074	Tennessee-S343_04571	Javiana-S201_00548	Saintpaul-S204_00395	Enteritidis-S424_03774	Weston-S54_00398	Indikan-S41_01616	Pasing-S46_03580	Newport-S2_02409	Typhi-S404_01534	Heidelberg-S191_03374	Infantis-S198_01186	Poona-S307_03064	Solt-S47_00040	Newport-S195_02769	Typhimurium-S418_00646	Anatum-S234_01359	Javiana-S200_03230	Hadar-S219_00423	Enteritidis-S187_01166	Montevideo-S239_00624	Typhimurium-S188_02014	Gallinarum-S173_00055	Derby-S228_02121	Daytona-S341_02572	Heidelberg-S431_02775	Enteritidis-S186_03853	Fresno-S38_01259	Elisabethville-S36_04465	Javiana-S202_00605	Enteritidis-S422_00057	Heidelberg-S370_02551
CLUSTER024487	C-farmeri-S80_03291	50S ribosomal protein L17	95	Typhimurium-S373_02005	Newport-S566_02111	Orientalis-S45_01238	Typhimurium-S189_01259	Enteritidis-S420_01075	Amager-S25_01629	Typhimurium-S441_04499	Paratyphi-A-S399_03976	Ohio-S315_02800	Newport-S196_04277	Heidelberg-S190_02531	Duesseldorf-S35_03333	Senftenberg-S271_02555	Tyresoe-S51_04009	Brandenburg-S291_04164	Tennessee-S343_00628	Javiana-S201_00424	Saintpaul-S204_01121	Enteritidis-S424_00229	Weston-S54_00312	Indikan-S41_02261	Pasing-S46_04187	Newport-S2_03077	Typhi-S404_02595	Heidelberg-S191_04383	Infantis-S198_04294	Poona-S307_01845	Solt-S47_00672	Newport-S195_00026	Typhimurium-S418_02273	Anatum-S234_01428	Javiana-S200_02303	Hadar-S219_01390	Enteritidis-S187_00715	Montevideo-S239_03629	Typhimurium-S188_04301	Gallinarum-S173_00970	Derby-S228_01809	Daytona-S341_01443	Heidelberg-S431_02692	Enteritidis-S186_00527	Fresno-S38_00618	Elisabethville-S36_00343	Javiana-S202_00769	Enteritidis-S422_02709	Heidelberg-S370_02476
CLUSTER030327	Amager-S25_00705	tRNA dimethylallyltransferase	95	Typhimurium-S373_02433	Newport-S566_02240	Orientalis-S45_01998	Typhimurium-S189_00909	Enteritidis-S420_01380	Amager-S25_00705	Typhimurium-S441_02597	Paratyphi-A-S399_00599	Ohio-S315_02260	Newport-S196_03523	Heidelberg-S190_00133	Duesseldorf-S35_03634	Senftenberg-S271_04414	Tyresoe-S51_00134	Brandenburg-S291_02634	Tennessee-S343_02295	Javiana-S201_01607	Saintpaul-S204_01678	Enteritidis-S424_03551	Weston-S54_00129	Indikan-S41_00462	Pasing-S46_01980	Newport-S2_01566	Typhi-S404_00113	Heidelberg-S191_00994	Infantis-S198_02953	Poona-S307_04064	Solt-S47_01365	Newport-S195_02064	Typhimurium-S418_01977	Anatum-S234_01082	Javiana-S200_02729	Hadar-S219_02119	Enteritidis-S187_00869	Montevideo-S239_04833	Typhimurium-S188_03231	Gallinarum-S173_00789	Derby-S228_00972	Daytona-S341_02473	Heidelberg-S431_01327	Enteritidis-S186_00681	Fresno-S38_02268	Elisabethville-S36_02007	Javiana-S202_02989	Enteritidis-S422_02183	Heidelberg-S370_00141
CLUSTER024460	C-koseri-S79_04509	L-cystine-binding protein FliY	95	Typhimurium-S373_04099	Newport-S566_03712	Orientalis-S45_00667	Typhimurium-S189_04098	Enteritidis-S420_04135	Amager-S25_01107	Typhimurium-S441_02302	Paratyphi-A-S399_03886	Ohio-S315_00866	Newport-S196_02176	Heidelberg-S190_01242	Duesseldorf-S35_02596	Senftenberg-S271_01705	Tyresoe-S51_01805	Brandenburg-S291_03658	Tennessee-S343_00822	Javiana-S201_02547	Saintpaul-S204_04162	Enteritidis-S424_03070	Weston-S54_03492	Indikan-S41_02661	Pasing-S46_02190	Newport-S2_00991	Typhi-S404_04315	Heidelberg-S191_02051	Infantis-S198_00906	Poona-S307_00178	Solt-S47_03412	Newport-S195_02304	Typhimurium-S418_02480	Anatum-S234_03284	Javiana-S200_03952	Hadar-S219_02231	Enteritidis-S187_04131	Montevideo-S239_01039	Typhimurium-S188_04557	Gallinarum-S173_01251	Derby-S228_03460	Daytona-S341_02785	Heidelberg-S431_01010	Enteritidis-S186_01392	Fresno-S38_02886	Elisabethville-S36_02762	Javiana-S202_02228	Enteritidis-S422_01716	Heidelberg-S370_01605
CLUSTER030328	C-amalonaticus-S63_00149	Universal stress protein E	95	Typhimurium-S373_03811	Newport-S566_03125	Orientalis-S45_02368	Typhimurium-S189_03389	Enteritidis-S420_03818	Amager-S25_01400	Typhimurium-S441_00079	Paratyphi-A-S399_03099	Ohio-S315_00564	Newport-S196_01872	Heidelberg-S190_00948	Duesseldorf-S35_02294	Senftenberg-S271_01100	Tyresoe-S51_02115	Brandenburg-S291_03009	Tennessee-S343_01269	Javiana-S201_02252	Saintpaul-S204_03874	Enteritidis-S424_02754	Weston-S54_00926	Indikan-S41_01073	Pasing-S46_00942	Newport-S2_03103	Typhi-S404_04010	Heidelberg-S191_01759	Infantis-S198_00617	Poona-S307_00474	Solt-S47_02451	Newport-S195_01259	Typhimurium-S418_02722	Anatum-S234_02987	Javiana-S200_03664	Hadar-S219_03964	Enteritidis-S187_03813	Montevideo-S239_01486	Typhimurium-S188_02122	Gallinarum-S173_03765	Derby-S228_03171	Daytona-S341_00664	Heidelberg-S431_00717	Enteritidis-S186_02923	Fresno-S38_03527	Elisabethville-S36_01863	Javiana-S202_01855	Enteritidis-S422_02943	Heidelberg-S370_01313
CLUSTER007747	C-farmeri-S80_01370	Sugar efflux transporter B	95	Typhimurium-S373_02519	Newport-S566_04438	Orientalis-S45_01511	Typhimurium-S189_00232	Enteritidis-S420_03027	Amager-S25_00783	Typhimurium-S441_01862	Paratyphi-A-S399_00898	Ohio-S315_00109	Newport-S196_02444	Heidelberg-S190_01491	Duesseldorf-S35_02870	Senftenberg-S271_02902	Tyresoe-S51_01498	Brandenburg-S291_01956	Tennessee-S343_03318	Javiana-S201_02817	Saintpaul-S204_04413	Enteritidis-S424_01907	Weston-S54_03269	Indikan-S41_01288	Pasing-S46_03414	Newport-S2_01249	Typhi-S404_01047	Heidelberg-S191_02302	Infantis-S198_01148	Poona-S307_01432	Solt-S47_01635	Newport-S195_02571	Typhimurium-S418_03477	Anatum-S234_03545	Javiana-S200_02815	Hadar-S219_00038	Enteritidis-S187_02967	Montevideo-S239_01303	Typhimurium-S188_03495	Gallinarum-S173_02129	Derby-S228_02357	Daytona-S341_01688	Heidelberg-S431_02093	Enteritidis-S186_03768	Fresno-S38_01513	Elisabethville-S36_03474	Javiana-S202_02500	Enteritidis-S422_03735	Heidelberg-S370_01855
CLUSTER007748	C-freundii-S67_04070	Protein TsgA	95	Typhimurium-S373_02064	Newport-S566_02052	Orientalis-S45_03121	Typhimurium-S189_01318	Enteritidis-S420_02107	Amager-S25_04422	Typhimurium-S441_04558	Paratyphi-A-S399_02273	Ohio-S315_02859	Newport-S196_04218	Heidelberg-S190_02590	Duesseldorf-S35_03274	Senftenberg-S271_00212	Tyresoe-S51_02385	Brandenburg-S291_04223	Tennessee-S343_01429	Javiana-S201_03493	Saintpaul-S204_01180	Enteritidis-S424_01850	Weston-S54_01423	Indikan-S41_01173	Pasing-S46_04129	Newport-S2_03018	Typhi-S404_02055	Heidelberg-S191_04442	Infantis-S198_01662	Poona-S307_01786	Solt-S47_02186	Newport-S195_03721	Typhimurium-S418_02332	Anatum-S234_01486	Javiana-S200_02361	Hadar-S219_01449	Enteritidis-S187_02204	Montevideo-S239_01967	Typhimurium-S188_04360	Gallinarum-S173_01953	Derby-S228_01750	Daytona-S341_01502	Heidelberg-S431_02751	Enteritidis-S186_02611	Fresno-S38_00575	Elisabethville-S36_03437	Javiana-S202_01367	Enteritidis-S422_04496	Heidelberg-S370_02535
CLUSTER007755	C-amalonaticus-S68_02178	putative Ni/Fe-hydrogenase 2 b-type cytochrome subunit	95	Typhimurium-S373_04277	Newport-S566_01004	Orientalis-S45_01175	Typhimurium-S189_02276	Enteritidis-S420_00599	Amager-S25_02030	Typhimurium-S441_03922	Paratyphi-A-S399_01837	Ohio-S315_01955	Newport-S196_02937	Heidelberg-S190_02801	Duesseldorf-S35_01246	Senftenberg-S271_00899	Tyresoe-S51_03011	Brandenburg-S291_04093	Tennessee-S343_03099	Javiana-S201_01117	Saintpaul-S204_00589	Enteritidis-S424_03963	Weston-S54_00591	Indikan-S41_01810	Pasing-S46_01465	Newport-S2_00215	Typhi-S404_01725	Heidelberg-S191_03560	Infantis-S198_02467	Poona-S307_03698	Solt-S47_02696	Newport-S195_02960	Typhimurium-S418_00841	Anatum-S234_00515	Javiana-S200_04393	Hadar-S219_00615	Enteritidis-S187_01355	Montevideo-S239_00857	Typhimurium-S188_03841	Gallinarum-S173_00250	Derby-S228_03904	Daytona-S341_00607	Heidelberg-S431_02961	Enteritidis-S186_04042	Fresno-S38_01070	Elisabethville-S36_03358	Javiana-S202_00413	Enteritidis-S422_00285	Heidelberg-S370_02737
CLUSTER030329	C-amalonaticus-S68_04615	HTH-type transcriptional regulator ArgP	95	Typhimurium-S373_04359	Newport-S566_01086	Orientalis-S45_01085	Typhimurium-S189_02358	Enteritidis-S420_00682	Amager-S25_01865	Typhimurium-S441_04006	Paratyphi-A-S399_01914	Ohio-S315_01866	Newport-S196_02855	Heidelberg-S190_02883	Duesseldorf-S35_01140	Senftenberg-S271_04621	Tyresoe-S51_02920	Brandenburg-S291_03211	Tennessee-S343_03016	Javiana-S201_01202	Saintpaul-S204_00671	Enteritidis-S424_04047	Weston-S54_00679	Indikan-S41_01894	Pasing-S46_01370	Newport-S2_00131	Typhi-S404_01802	Heidelberg-S191_03642	Infantis-S198_02371	Poona-S307_03613	Solt-S47_00443	Newport-S195_03042	Typhimurium-S418_00923	Anatum-S234_00433	Javiana-S200_04475	Hadar-S219_01262	Enteritidis-S187_01439	Montevideo-S239_00942	Typhimurium-S188_03923	Gallinarum-S173_00336	Derby-S228_04574	Daytona-S341_01628	Heidelberg-S431_03043	Enteritidis-S186_04126	Fresno-S38_00983	Elisabethville-S36_03085	Javiana-S202_00327	Enteritidis-S422_00368	Heidelberg-S370_02819
CLUSTER007758	Citrobacter-sp-S1280_04092	Xylose operon regulatory protein	95	Typhimurium-S373_02976	Newport-S566_01866	Orientalis-S45_03652	Typhimurium-S189_02997	Enteritidis-S420_01919	Amager-S25_02748	Typhimurium-S441_03184	Paratyphi-A-S399_03721	Ohio-S315_00281	Newport-S196_04031	Heidelberg-S190_02201	Duesseldorf-S35_03083	Senftenberg-S271_03888	Tyresoe-S51_00595	Brandenburg-S291_04388	Tennessee-S343_00422	Javiana-S201_03319	Saintpaul-S204_00182	Enteritidis-S424_01661	Weston-S54_02025	Indikan-S41_00709	Pasing-S46_02532	Newport-S2_02830	Typhi-S404_00428	Heidelberg-S191_03010	Infantis-S198_01476	Poona-S307_01615	Solt-S47_01091	Newport-S195_03534	Typhimurium-S418_00596	Anatum-S234_03864	Javiana-S200_01935	Hadar-S219_04225	Enteritidis-S187_02017	Montevideo-S239_01794	Typhimurium-S188_00219	Gallinarum-S173_01755	Derby-S228_01573	Daytona-S341_00008	Heidelberg-S431_01872	Enteritidis-S186_02423	Fresno-S38_00380	Elisabethville-S36_04687	Javiana-S202_01193	Enteritidis-S422_04308	Heidelberg-S370_04259
CLUSTER007760	Citrobacter-sp-S648_00243	Outer membrane protein assembly factor BamB	95	Typhimurium-S373_00921	Newport-S566_03922	Orientalis-S45_02854	Typhimurium-S189_01999	Enteritidis-S420_00085	Amager-S25_00144	Typhimurium-S441_01007	Paratyphi-A-S399_01265	Ohio-S315_01099	Newport-S196_00105	Heidelberg-S190_04416	Duesseldorf-S35_04384	Senftenberg-S271_04058	Tyresoe-S51_04125	Brandenburg-S291_03350	Tennessee-S343_01711	Javiana-S201_00631	Saintpaul-S204_01951	Enteritidis-S424_00175	Weston-S54_04155	Indikan-S41_00168	Pasing-S46_02780	Newport-S2_00598	Typhi-S404_00639	Heidelberg-S191_01219	Infantis-S198_01904	Poona-S307_02603	Solt-S47_03970	Newport-S195_00568	Typhimurium-S418_04010	Anatum-S234_04120	Javiana-S200_01219	Hadar-S219_00958	Enteritidis-S187_00084	Montevideo-S239_03995	Typhimurium-S188_00371	Gallinarum-S173_03286	Derby-S228_02319	Daytona-S341_04437	Heidelberg-S431_00177	Enteritidis-S186_00084	Fresno-S38_02676	Elisabethville-S36_02550	Javiana-S202_01480	Enteritidis-S422_02426	Heidelberg-S370_00462
CLUSTER007776	Typhimurium-S373_02248	hypothetical protein	95	Typhimurium-S373_02248	Newport-S566_01355	Orientalis-S45_01841	Typhimurium-S189_00724	Enteritidis-S420_01593	Amager-S25_00537	Typhimurium-S441_02413	Paratyphi-A-S399_01517	Ohio-S315_02475	Newport-S196_03353	Heidelberg-S190_03760	Duesseldorf-S35_03458	Senftenberg-S271_04247	Tyresoe-S51_00726	Brandenburg-S291_01703	Tennessee-S343_02105	Javiana-S201_03049	Saintpaul-S204_01492	Enteritidis-S424_00651	Weston-S54_01353	Indikan-S41_00292	Pasing-S46_01804	Newport-S2_01387	Typhi-S404_01405	Heidelberg-S191_04294	Infantis-S198_03445	Poona-S307_02990	Solt-S47_00850	Newport-S195_01883	Typhimurium-S418_01793	Anatum-S234_00916	Javiana-S200_02544	Hadar-S219_01944	Enteritidis-S187_02338	Montevideo-S239_04667	Typhimurium-S188_03046	Gallinarum-S173_00608	Derby-S228_01155	Daytona-S341_00451	Heidelberg-S431_04184	Enteritidis-S186_01104	Fresno-S38_02094	Elisabethville-S36_01697	Javiana-S202_02832	Enteritidis-S422_03870	Heidelberg-S370_03959
CLUSTER007777	C-freundii-S61_00750	Transcriptional regulator MntR	95	Typhimurium-S373_01921	Newport-S566_00081	Orientalis-S45_04332	Typhimurium-S189_04176	Enteritidis-S420_04412	Amager-S25_02995	Typhimurium-S441_00657	Paratyphi-A-S399_00253	Ohio-S315_03469	Newport-S196_01002	Heidelberg-S190_03008	Duesseldorf-S35_01563	Senftenberg-S271_01995	Tyresoe-S51_00856	Brandenburg-S291_01348	Tennessee-S343_03913	Javiana-S201_03927	Saintpaul-S204_03090	Enteritidis-S424_03347	Weston-S54_03686	Indikan-S41_04377	Pasing-S46_03821	Newport-S2_02057	Typhi-S404_03313	Heidelberg-S191_04103	Infantis-S198_03839	Poona-S307_01935	Solt-S47_02788	Newport-S195_03906	Typhimurium-S418_02558	Anatum-S234_02168	Javiana-S200_02219	Hadar-S219_03167	Enteritidis-S187_04409	Montevideo-S239_02319	Typhimurium-S188_02870	Gallinarum-S173_01539	Derby-S228_03695	Daytona-S341_01899	Heidelberg-S431_03432	Enteritidis-S186_01669	Fresno-S38_00090	Elisabethville-S36_04141	Javiana-S202_03842	Enteritidis-S422_01994	Heidelberg-S370_03207
CLUSTER007778	C-freundii-S83_00707	Protein Smg	95	Typhimurium-S373_01995	Newport-S566_02121	Orientalis-S45_01228	Typhimurium-S189_01249	Enteritidis-S420_01065	Amager-S25_01619	Typhimurium-S441_04489	Paratyphi-A-S399_03966	Ohio-S315_02790	Newport-S196_04287	Heidelberg-S190_02521	Duesseldorf-S35_03343	Senftenberg-S271_02545	Tyresoe-S51_03999	Brandenburg-S291_04153	Tennessee-S343_00618	Javiana-S201_00414	Saintpaul-S204_01111	Enteritidis-S424_00219	Weston-S54_00302	Indikan-S41_02251	Pasing-S46_04197	Newport-S2_03087	Typhi-S404_02585	Heidelberg-S191_04373	Infantis-S198_04284	Poona-S307_01855	Solt-S47_00662	Newport-S195_00016	Typhimurium-S418_02263	Anatum-S234_01418	Javiana-S200_02293	Hadar-S219_01380	Enteritidis-S187_00705	Montevideo-S239_03619	Typhimurium-S188_04291	Gallinarum-S173_00959	Derby-S228_01819	Daytona-S341_01433	Heidelberg-S431_02682	Enteritidis-S186_00517	Fresno-S38_00608	Elisabethville-S36_00333	Javiana-S202_00759	Enteritidis-S422_02699	Heidelberg-S370_02466
CLUSTER007791	C-farmeri-S80_01744	Peroxiredoxin Bcp	95	Typhimurium-S373_00947	Newport-S566_03950	Orientalis-S45_02884	Typhimurium-S189_02026	Enteritidis-S420_00114	Amager-S25_00118	Typhimurium-S441_01034	Paratyphi-A-S399_01232	Ohio-S315_01128	Newport-S196_00133	Heidelberg-S190_04442	Duesseldorf-S35_04356	Senftenberg-S271_04087	Tyresoe-S51_04158	Brandenburg-S291_03382	Tennessee-S343_01684	Javiana-S201_00664	Saintpaul-S204_01979	Enteritidis-S424_00735	Weston-S54_04182	Indikan-S41_01362	Pasing-S46_02806	Newport-S2_00624	Typhi-S404_00672	Heidelberg-S191_01245	Infantis-S198_00126	Poona-S307_02575	Solt-S47_03998	Newport-S195_00596	Typhimurium-S418_03070	Anatum-S234_04148	Javiana-S200_01245	Hadar-S219_00987	Enteritidis-S187_00114	Montevideo-S239_04025	Typhimurium-S188_02706	Gallinarum-S173_03610	Derby-S228_00076	Daytona-S341_04467	Heidelberg-S431_00203	Enteritidis-S186_00114	Fresno-S38_03977	Elisabethville-S36_00025	Javiana-S202_01515	Enteritidis-S422_02455	Heidelberg-S370_00488
CLUSTER007792	C-freundii-S61_03044	ATP synthase subunit b	95	Typhimurium-S373_01275	Newport-S566_01705	Orientalis-S45_00879	Typhimurium-S189_01059	Enteritidis-S420_01720	Amager-S25_03805	Typhimurium-S441_02973	Paratyphi-A-S399_01984	Ohio-S315_01494	Newport-S196_04576	Heidelberg-S190_01577	Duesseldorf-S35_00048	Senftenberg-S271_02635	Tyresoe-S51_03311	Brandenburg-S291_01808	Tennessee-S343_02864	Javiana-S201_00948	Saintpaul-S204_02263	Enteritidis-S424_01022	Weston-S54_03545	Indikan-S41_02226	Pasing-S46_02124	Newport-S2_00322	Typhi-S404_01872	Heidelberg-S191_02387	Infantis-S198_00270	Poona-S307_00935	Solt-S47_01905	Newport-S195_01558	Typhimurium-S418_02233	Anatum-S234_01579	Javiana-S200_01760	Hadar-S219_02430	Enteritidis-S187_02443	Montevideo-S239_04406	Typhimurium-S188_04157	Gallinarum-S173_03344	Derby-S228_01399	Daytona-S341_01370	Heidelberg-S431_01061	Enteritidis-S186_01783	Fresno-S38_00178	Elisabethville-S36_02131	Javiana-S202_00845	Enteritidis-S422_00945	Heidelberg-S370_04052
CLUSTER007805	Javiana-S203_03467	6,7-dimethyl-8-ribityllumazine synthase	95	Typhimurium-S373_00744	Newport-S566_00492	Orientalis-S45_04094	Typhimurium-S189_01517	Enteritidis-S420_02764	Amager-S25_04230	Typhimurium-S441_01643	Paratyphi-A-S399_02471	Ohio-S315_04207	Newport-S196_00518	Heidelberg-S190_03425	Duesseldorf-S35_00408	Senftenberg-S271_00347	Tyresoe-S51_03877	Brandenburg-S291_03997	Tennessee-S343_03479	Javiana-S201_04305	Saintpaul-S204_02675	Enteritidis-S424_01371	Weston-S54_03933	Indikan-S41_03677	Pasing-S46_03383	Newport-S2_00778	Typhi-S404_02351	Heidelberg-S191_00681	Infantis-S198_04103	Poona-S307_02322	Solt-S47_03158	Newport-S195_04383	Typhimurium-S418_01354	Anatum-S234_01766	Javiana-S200_00966	Hadar-S219_02771	Enteritidis-S187_02793	Montevideo-S239_03257	Typhimurium-S188_01737	Gallinarum-S173_03026	Derby-S228_00526	Daytona-S341_04185	Heidelberg-S431_03848	Enteritidis-S186_02132	Fresno-S38_04327	Elisabethville-S36_03619	Javiana-S202_04225	Enteritidis-S422_01294	Heidelberg-S370_03623
CLUSTER007806	Poona-S307_01812	30S ribosomal protein S7	95	Typhimurium-S373_02038	Newport-S566_02078	Orientalis-S45_03095	Typhimurium-S189_01292	Enteritidis-S420_02133	Amager-S25_04396	Typhimurium-S441_04532	Paratyphi-A-S399_02247	Ohio-S315_02833	Newport-S196_04244	Heidelberg-S190_02564	Duesseldorf-S35_03300	Senftenberg-S271_00238	Tyresoe-S51_02359	Brandenburg-S291_04197	Tennessee-S343_01403	Javiana-S201_03519	Saintpaul-S204_01154	Enteritidis-S424_01876	Weston-S54_01397	Indikan-S41_01147	Pasing-S46_04155	Newport-S2_03044	Typhi-S404_02029	Heidelberg-S191_04416	Infantis-S198_01688	Poona-S307_01812	Solt-S47_02212	Newport-S195_03747	Typhimurium-S418_02306	Anatum-S234_01460	Javiana-S200_02335	Hadar-S219_01423	Enteritidis-S187_02230	Montevideo-S239_01993	Typhimurium-S188_04334	Gallinarum-S173_01980	Derby-S228_01776	Daytona-S341_01476	Heidelberg-S431_02725	Enteritidis-S186_02637	Fresno-S38_00601	Elisabethville-S36_03411	Javiana-S202_01393	Enteritidis-S422_04522	Heidelberg-S370_02509
CLUSTER007810	C-braakii-S85_01972	Protein-export protein SecB	95	Typhimurium-S373_02936	Newport-S566_01827	Orientalis-S45_03612	Typhimurium-S189_02958	Enteritidis-S420_01880	Amager-S25_02709	Typhimurium-S441_03145	Paratyphi-A-S399_03680	Ohio-S315_00242	Newport-S196_03991	Heidelberg-S190_02162	Duesseldorf-S35_03044	Senftenberg-S271_03928	Tyresoe-S51_00556	Brandenburg-S291_04351	Tennessee-S343_00383	Javiana-S201_03282	Saintpaul-S204_00221	Enteritidis-S424_01622	Weston-S54_01986	Indikan-S41_01554	Pasing-S46_02564	Newport-S2_02791	Typhi-S404_00387	Heidelberg-S191_02971	Infantis-S198_01435	Poona-S307_01579	Solt-S47_01054	Newport-S195_03495	Typhimurium-S418_00557	Anatum-S234_03825	Javiana-S200_01896	Hadar-S219_04264	Enteritidis-S187_01978	Montevideo-S239_01758	Typhimurium-S188_00180	Gallinarum-S173_01715	Derby-S228_01534	Daytona-S341_00047	Heidelberg-S431_01833	Enteritidis-S186_02384	Fresno-S38_00343	Elisabethville-S36_04382	Javiana-S202_01156	Enteritidis-S422_04269	Heidelberg-S370_04220
CLUSTER007818	Citrobacter-sp-S60_01664	hypothetical protein	95	Typhimurium-S373_03583	Newport-S566_03589	Orientalis-S45_03985	Typhimurium-S189_02760	Enteritidis-S420_02368	Amager-S25_02544	Typhimurium-S441_03685	Paratyphi-A-S399_02182	Ohio-S315_02984	Newport-S196_03188	Heidelberg-S190_03864	Duesseldorf-S35_03852	Senftenberg-S271_03600	Tyresoe-S51_01410	Brandenburg-S291_02243	Tennessee-S343_02510	Javiana-S201_02878	Saintpaul-S204_02313	Enteritidis-S424_00341	Weston-S54_02523	Indikan-S41_03155	Pasing-S46_01113	Newport-S2_04231	Typhi-S404_01923	Heidelberg-S191_00081	Infantis-S198_03646	Poona-S307_04262	Solt-S47_01225	Newport-S195_02628	Typhimurium-S418_00300	Anatum-S234_03603	Javiana-S200_04162	Hadar-S219_01580	Enteritidis-S187_01813	Montevideo-S239_02240	Typhimurium-S188_04208	Gallinarum-S173_02638	Derby-S228_01290	Daytona-S341_03392	Heidelberg-S431_04288	Enteritidis-S186_00934	Fresno-S38_01713	Elisabethville-S36_02629	Javiana-S202_00692	Enteritidis-S422_02771	Heidelberg-S370_04472
CLUSTER024407	C-koseri-S65_02967	Flavodoxin 2	95	Typhimurium-S373_04379	Newport-S566_01106	Orientalis-S45_01065	Typhimurium-S189_02378	Enteritidis-S420_00702	Amager-S25_01846	Typhimurium-S441_04026	Paratyphi-A-S399_01933	Ohio-S315_01846	Newport-S196_02835	Heidelberg-S190_02903	Duesseldorf-S35_01120	Senftenberg-S271_04601	Tyresoe-S51_02900	Brandenburg-S291_03191	Tennessee-S343_02996	Javiana-S201_01221	Saintpaul-S204_00691	Enteritidis-S424_04067	Weston-S54_00698	Indikan-S41_01914	Pasing-S46_01350	Newport-S2_00111	Typhi-S404_01821	Heidelberg-S191_03662	Infantis-S198_02352	Poona-S307_03593	Solt-S47_00424	Newport-S195_03062	Typhimurium-S418_00943	Anatum-S234_00413	Javiana-S200_04495	Hadar-S219_01242	Enteritidis-S187_01459	Montevideo-S239_00962	Typhimurium-S188_03943	Gallinarum-S173_00356	Derby-S228_04554	Daytona-S341_01609	Heidelberg-S431_03063	Enteritidis-S186_04146	Fresno-S38_00963	Elisabethville-S36_03065	Javiana-S202_00308	Enteritidis-S422_00388	Heidelberg-S370_02839
CLUSTER007195	C-freundii-S67_01200	2-octaprenylphenol hydroxylase	95	Typhimurium-S373_04367	Newport-S566_01094	Orientalis-S45_01077	Typhimurium-S189_02366	Enteritidis-S420_00690	Amager-S25_01857	Typhimurium-S441_04014	Paratyphi-A-S399_01922	Ohio-S315_01858	Newport-S196_02847	Heidelberg-S190_02891	Duesseldorf-S35_01132	Senftenberg-S271_04613	Tyresoe-S51_02912	Brandenburg-S291_03203	Tennessee-S343_03008	Javiana-S201_01210	Saintpaul-S204_00679	Enteritidis-S424_04055	Weston-S54_00687	Indikan-S41_01902	Pasing-S46_01362	Newport-S2_00123	Typhi-S404_01810	Heidelberg-S191_03650	Infantis-S198_02363	Poona-S307_03605	Solt-S47_00435	Newport-S195_03050	Typhimurium-S418_00931	Anatum-S234_00425	Javiana-S200_04483	Hadar-S219_01254	Enteritidis-S187_01447	Montevideo-S239_00950	Typhimurium-S188_03931	Gallinarum-S173_00344	Derby-S228_04566	Daytona-S341_01620	Heidelberg-S431_03051	Enteritidis-S186_04134	Fresno-S38_00975	Elisabethville-S36_03077	Javiana-S202_00319	Enteritidis-S422_00376	Heidelberg-S370_02827
CLUSTER007193	C-braakii-S85_00327	D-alanyl-D-alanine carboxypeptidase DacC	95	Typhimurium-S373_01891	Newport-S566_00050	Orientalis-S45_04313	Typhimurium-S189_04146	Enteritidis-S420_04380	Amager-S25_03026	Typhimurium-S441_00687	Paratyphi-A-S399_00272	Ohio-S315_03488	Newport-S196_01033	Heidelberg-S190_02979	Duesseldorf-S35_01585	Senftenberg-S271_01974	Tyresoe-S51_00875	Brandenburg-S291_01329	Tennessee-S343_03934	Javiana-S201_03900	Saintpaul-S204_03121	Enteritidis-S424_03315	Weston-S54_03655	Indikan-S41_04355	Pasing-S46_03802	Newport-S2_02086	Typhi-S404_03332	Heidelberg-S191_04074	Infantis-S198_03868	Poona-S307_01907	Solt-S47_02769	Newport-S195_03875	Typhimurium-S418_02527	Anatum-S234_02198	Javiana-S200_02189	Hadar-S219_03198	Enteritidis-S187_04377	Montevideo-S239_02347	Typhimurium-S188_02840	Gallinarum-S173_01506	Derby-S228_03673	Daytona-S341_01928	Heidelberg-S431_03403	Enteritidis-S186_01637	Fresno-S38_00069	Elisabethville-S36_04110	Javiana-S202_03815	Enteritidis-S422_01962	Heidelberg-S370_03178
CLUSTER023977	Anatum-S234_04052	ECF RNA polymerase sigma-E factor	95	Typhimurium-S373_01363	Newport-S566_03802	Orientalis-S45_02788	Typhimurium-S189_02053	Enteritidis-S420_00016	Amager-S25_00212	Typhimurium-S441_01809	Paratyphi-A-S399_01396	Ohio-S315_01031	Newport-S196_04310	Heidelberg-S190_04348	Duesseldorf-S35_04452	Senftenberg-S271_03990	Tyresoe-S51_04057	Brandenburg-S291_03282	Tennessee-S343_01779	Javiana-S201_01782	Saintpaul-S204_01883	Enteritidis-S424_00107	Weston-S54_04089	Indikan-S41_00100	Pasing-S46_03705	Newport-S2_00017	Typhi-S404_00568	Heidelberg-S191_01151	Infantis-S198_01972	Poona-S307_02670	Solt-S47_03902	Newport-S195_00212	Typhimurium-S418_04042	Anatum-S234_04052	Javiana-S200_01713	Hadar-S219_00347	Enteritidis-S187_00016	Montevideo-S239_03929	Typhimurium-S188_00922	Gallinarum-S173_03217	Derby-S228_02187	Daytona-S341_01792	Heidelberg-S431_00109	Enteritidis-S186_00016	Fresno-S38_02608	Elisabethville-S36_01022	Javiana-S202_01412	Enteritidis-S422_02357	Heidelberg-S370_00394
CLUSTER025511	Citrobacter-sp-S94_03144	Carbamoyl dehydratase HypE	95	Typhimurium-S373_00304	Newport-S566_01557	Orientalis-S45_03436	Typhimurium-S189_02567	Enteritidis-S420_00894	Amager-S25_02333	Typhimurium-S441_04241	Paratyphi-A-S399_04241	Ohio-S315_01638	Newport-S196_04470	Heidelberg-S190_04074	Duesseldorf-S35_00924	Senftenberg-S271_02530	Tyresoe-S51_02705	Brandenburg-S291_01095	Tennessee-S343_02730	Javiana-S201_01396	Saintpaul-S204_00877	Enteritidis-S424_04259	Weston-S54_03198	Indikan-S41_02108	Pasing-S46_01192	Newport-S2_04052	Typhi-S404_02855	Heidelberg-S191_03871	Infantis-S198_02153	Poona-S307_03408	Solt-S47_00244	Newport-S195_03271	Typhimurium-S418_04666	Anatum-S234_00226	Javiana-S200_00371	Hadar-S219_00306	Enteritidis-S187_01652	Montevideo-S239_00401	Typhimurium-S188_01282	Gallinarum-S173_04340	Derby-S228_04364	Daytona-S341_02338	Heidelberg-S431_03271	Enteritidis-S186_04339	Fresno-S38_00772	Elisabethville-S36_00664	Javiana-S202_00134	Enteritidis-S422_00581	Heidelberg-S370_03046
CLUSTER006388	C-freundii-S83_01793	Cytochrome bo(3) ubiquinol oxidase subunit 1	95	Typhimurium-S373_00719	Newport-S566_00466	Orientalis-S45_04069	Typhimurium-S189_01492	Enteritidis-S420_02739	Amager-S25_04205	Typhimurium-S441_01618	Paratyphi-A-S399_02446	Ohio-S315_04182	Newport-S196_00544	Heidelberg-S190_03400	Duesseldorf-S35_00382	Senftenberg-S271_00322	Tyresoe-S51_03852	Brandenburg-S291_03974	Tennessee-S343_03454	Javiana-S201_04282	Saintpaul-S204_02700	Enteritidis-S424_01345	Weston-S54_03958	Indikan-S41_03702	Pasing-S46_03360	Newport-S2_00753	Typhi-S404_02326	Heidelberg-S191_00656	Infantis-S198_04078	Poona-S307_02299	Solt-S47_03135	Newport-S195_04357	Typhimurium-S418_01329	Anatum-S234_01791	Javiana-S200_00941	Hadar-S219_02796	Enteritidis-S187_02767	Montevideo-S239_03234	Typhimurium-S188_01712	Gallinarum-S173_03001	Derby-S228_00501	Daytona-S341_04160	Heidelberg-S431_03823	Enteritidis-S186_02106	Fresno-S38_04302	Elisabethville-S36_03597	Javiana-S202_04199	Enteritidis-S422_01269	Heidelberg-S370_03598
CLUSTER006395	C-braakii--S86_02544	HTH-type transcriptional regulator YhaJ	95	Typhimurium-S373_04189	Newport-S566_00916	Orientalis-S45_01701	Typhimurium-S189_02188	Enteritidis-S420_00511	Amager-S25_01942	Typhimurium-S441_03834	Paratyphi-A-S399_01748	Ohio-S315_02042	Newport-S196_03816	Heidelberg-S190_02712	Duesseldorf-S35_01334	Senftenberg-S271_00811	Tyresoe-S51_03108	Brandenburg-S291_02177	Tennessee-S343_03187	Javiana-S201_01029	Saintpaul-S204_00501	Enteritidis-S424_03875	Weston-S54_00504	Indikan-S41_01721	Pasing-S46_03482	Newport-S2_02513	Typhi-S404_01636	Heidelberg-S191_03472	Infantis-S198_01286	Poona-S307_03166	Solt-S47_02609	Newport-S195_02872	Typhimurium-S418_00753	Anatum-S234_00603	Javiana-S200_04305	Hadar-S219_00527	Enteritidis-S187_01267	Montevideo-S239_00728	Typhimurium-S188_03753	Gallinarum-S173_00157	Derby-S228_03815	Daytona-S341_02678	Heidelberg-S431_02873	Enteritidis-S186_03954	Fresno-S38_01159	Elisabethville-S36_04565	Javiana-S202_00501	Enteritidis-S422_00158	Heidelberg-S370_02649
CLUSTER006407	Amager-S25_03109	hypothetical protein	95	Typhimurium-S373_01315	Newport-S566_02454	Orientalis-S45_01363	Typhimurium-S189_04332	Enteritidis-S420_04296	Amager-S25_03109	Typhimurium-S441_01773	Paratyphi-A-S399_00364	Ohio-S315_03587	Newport-S196_01118	Heidelberg-S190_01794	Duesseldorf-S35_01667	Senftenberg-S271_01891	Tyresoe-S51_00957	Brandenburg-S291_02755	Tennessee-S343_04017	Javiana-S201_03817	Saintpaul-S204_03204	Enteritidis-S424_03231	Weston-S54_01617	Indikan-S41_03214	Pasing-S46_02405	Newport-S2_02172	Typhi-S404_03424	Heidelberg-S191_02604	Infantis-S198_03952	Poona-S307_00740	Solt-S47_00568	Newport-S195_03790	Typhimurium-S418_01654	Anatum-S234_02307	Javiana-S200_01285	Hadar-S219_03282	Enteritidis-S187_04292	Montevideo-S239_02430	Typhimurium-S188_00874	Gallinarum-S173_01422	Derby-S228_03590	Daytona-S341_03489	Heidelberg-S431_01465	Enteritidis-S186_01553	Fresno-S38_02986	Elisabethville-S36_00133	Javiana-S202_03732	Enteritidis-S422_01878	Heidelberg-S370_02075
CLUSTER006417	Citrobacter-sp-S95_04332	N-acetylneuraminate lyase	95	Typhimurium-S373_03037	Newport-S566_00814	Orientalis-S45_01603	Typhimurium-S189_02082	Enteritidis-S420_00411	Amager-S25_02130	Typhimurium-S441_00045	Paratyphi-A-S399_01647	Ohio-S315_04422	Newport-S196_03713	Heidelberg-S190_02615	Duesseldorf-S35_01434	Senftenberg-S271_00711	Tyresoe-S51_03208	Brandenburg-S291_02075	Tennessee-S343_04572	Javiana-S201_00547	Saintpaul-S204_00396	Enteritidis-S424_03775	Weston-S54_00399	Indikan-S41_01617	Pasing-S46_03579	Newport-S2_02410	Typhi-S404_01535	Heidelberg-S191_03375	Infantis-S198_01187	Poona-S307_03065	Solt-S47_00039	Newport-S195_02770	Typhimurium-S418_00647	Anatum-S234_01358	Javiana-S200_03229	Hadar-S219_00424	Enteritidis-S187_01167	Montevideo-S239_00625	Typhimurium-S188_02013	Gallinarum-S173_00056	Derby-S228_02122	Daytona-S341_02573	Heidelberg-S431_02776	Enteritidis-S186_03854	Fresno-S38_01258	Elisabethville-S36_04466	Javiana-S202_00604	Enteritidis-S422_00058	Heidelberg-S370_02552
CLUSTER006424	Anatum-S234_01564	Phosphate transport system permease protein PstA	95	Typhimurium-S373_01260	Newport-S566_01691	Orientalis-S45_00865	Typhimurium-S189_01044	Enteritidis-S420_01734	Amager-S25_03790	Typhimurium-S441_02988	Paratyphi-A-S399_01971	Ohio-S315_01480	Newport-S196_04562	Heidelberg-S190_01562	Duesseldorf-S35_00033	Senftenberg-S271_02620	Tyresoe-S51_03297	Brandenburg-S291_01794	Tennessee-S343_02850	Javiana-S201_00934	Saintpaul-S204_02249	Enteritidis-S424_01008	Weston-S54_03530	Indikan-S41_02212	Pasing-S46_02109	Newport-S2_00308	Typhi-S404_01859	Heidelberg-S191_02372	Infantis-S198_00255	Poona-S307_00921	Solt-S47_01891	Newport-S195_01544	Typhimurium-S418_02218	Anatum-S234_01564	Javiana-S200_01745	Hadar-S219_02416	Enteritidis-S187_02428	Montevideo-S239_04392	Typhimurium-S188_04142	Gallinarum-S173_03330	Derby-S228_01385	Daytona-S341_01355	Heidelberg-S431_01046	Enteritidis-S186_01769	Fresno-S38_00193	Elisabethville-S36_02116	Javiana-S202_00831	Enteritidis-S422_00931	Heidelberg-S370_04067
CLUSTER006429	C-braakii-S58_02381	tRNA (guanosine(18)-2'-O)-methyltransferase	95	Typhimurium-S373_02894	Newport-S566_01785	Orientalis-S45_03570	Typhimurium-S189_02916	Enteritidis-S420_01838	Amager-S25_02667	Typhimurium-S441_03103	Paratyphi-A-S399_03638	Ohio-S315_00200	Newport-S196_03931	Heidelberg-S190_02120	Duesseldorf-S35_03002	Senftenberg-S271_02878	Tyresoe-S51_00514	Brandenburg-S291_04309	Tennessee-S343_00334	Javiana-S201_03239	Saintpaul-S204_00263	Enteritidis-S424_01580	Weston-S54_01944	Indikan-S41_01512	Pasing-S46_02484	Newport-S2_02748	Typhi-S404_00345	Heidelberg-S191_02929	Infantis-S198_01392	Poona-S307_01537	Solt-S47_01012	Newport-S195_03453	Typhimurium-S418_00515	Anatum-S234_03783	Javiana-S200_01854	Hadar-S219_04307	Enteritidis-S187_01936	Montevideo-S239_01716	Typhimurium-S188_00138	Gallinarum-S173_01673	Derby-S228_01492	Daytona-S341_00096	Heidelberg-S431_01791	Enteritidis-S186_02342	Fresno-S38_00301	Elisabethville-S36_04340	Javiana-S202_01114	Enteritidis-S422_04227	Heidelberg-S370_04178
CLUSTER006433	C-koseri-S79_01119	Phosphate regulon transcriptional regulatory protein PhoB	95	Typhimurium-S373_00764	Newport-S566_00512	Orientalis-S45_04112	Typhimurium-S189_01537	Enteritidis-S420_02784	Amager-S25_04250	Typhimurium-S441_01663	Paratyphi-A-S399_02491	Ohio-S315_04227	Newport-S196_00498	Heidelberg-S190_03445	Duesseldorf-S35_00426	Senftenberg-S271_00367	Tyresoe-S51_03895	Brandenburg-S291_01199	Tennessee-S343_03497	Javiana-S201_04323	Saintpaul-S204_02655	Enteritidis-S424_01391	Weston-S54_03913	Indikan-S41_03657	Pasing-S46_01075	Newport-S2_00798	Typhi-S404_02371	Heidelberg-S191_00701	Infantis-S198_04124	Poona-S307_02340	Solt-S47_03176	Newport-S195_04403	Typhimurium-S418_00002	Anatum-S234_01746	Javiana-S200_00986	Hadar-S219_02751	Enteritidis-S187_02813	Montevideo-S239_03275	Typhimurium-S188_01757	Gallinarum-S173_03046	Derby-S228_00544	Daytona-S341_04205	Heidelberg-S431_03868	Enteritidis-S186_02152	Fresno-S38_04347	Elisabethville-S36_01399	Javiana-S202_04243	Enteritidis-S422_01314	Heidelberg-S370_03643
CLUSTER006436	Citrobacter-sp-S60_02585	Inner membrane protein YohK	95	Typhimurium-S373_01757	Newport-S566_02326	Orientalis-S45_02098	Typhimurium-S189_00996	Enteritidis-S420_01464	Amager-S25_03686	Typhimurium-S441_02683	Paratyphi-A-S399_00686	Ohio-S315_02164	Newport-S196_03609	Heidelberg-S190_00219	Duesseldorf-S35_03732	Senftenberg-S271_02134	Tyresoe-S51_00220	Brandenburg-S291_04027	Tennessee-S343_02392	Javiana-S201_01695	Saintpaul-S204_01776	Enteritidis-S424_03635	Weston-S54_00217	Indikan-S41_00569	Pasing-S46_02066	Newport-S2_01651	Typhi-S404_00200	Heidelberg-S191_01080	Infantis-S198_03039	Poona-S307_04162	Solt-S47_01456	Newport-S195_02150	Typhimurium-S418_02063	Anatum-S234_01181	Javiana-S200_03095	Hadar-S219_00789	Enteritidis-S187_00954	Montevideo-S239_04931	Typhimurium-S188_03995	Gallinarum-S173_00878	Derby-S228_00858	Daytona-S341_02560	Heidelberg-S431_01413	Enteritidis-S186_00766	Fresno-S38_02363	Elisabethville-S36_01157	Javiana-S202_03087	Enteritidis-S422_02268	Heidelberg-S370_00227
CLUSTER006442	Newport-S2_02383	Molybdenum transport system permease protein ModB	95	Typhimurium-S373_01974	Newport-S566_00139	Orientalis-S45_01578	Typhimurium-S189_04229	Enteritidis-S420_04466	Amager-S25_02943	Typhimurium-S441_04072	Paratyphi-A-S399_00199	Ohio-S315_03418	Newport-S196_00943	Heidelberg-S190_03061	Duesseldorf-S35_01504	Senftenberg-S271_02047	Tyresoe-S51_00798	Brandenburg-S291_00344	Tennessee-S343_03854	Javiana-S201_03984	Saintpaul-S204_03038	Enteritidis-S424_03401	Weston-S54_03744	Indikan-S41_04028	Pasing-S46_03874	Newport-S2_02383	Typhi-S404_03259	Heidelberg-S191_04157	Infantis-S198_02877	Poona-S307_01986	Solt-S47_02840	Newport-S195_03965	Typhimurium-S418_02611	Anatum-S234_02116	Javiana-S200_02272	Hadar-S219_03115	Enteritidis-S187_04463	Montevideo-S239_02937	Typhimurium-S188_02923	Gallinarum-S173_01593	Derby-S228_03753	Daytona-S341_03108	Heidelberg-S431_03485	Enteritidis-S186_01723	Fresno-S38_01667	Elisabethville-S36_04197	Javiana-S202_03899	Enteritidis-S422_02048	Heidelberg-S370_03260
CLUSTER006443	Orientalis-S45_02781	Uracil-DNA glycosylase	95	Typhimurium-S373_01370	Newport-S566_03795	Orientalis-S45_02781	Typhimurium-S189_02060	Enteritidis-S420_00009	Amager-S25_00219	Typhimurium-S441_01816	Paratyphi-A-S399_01403	Ohio-S315_01024	Newport-S196_04303	Heidelberg-S190_04341	Duesseldorf-S35_04459	Senftenberg-S271_03983	Tyresoe-S51_04050	Brandenburg-S291_00997	Tennessee-S343_01786	Javiana-S201_01775	Saintpaul-S204_01876	Enteritidis-S424_00100	Weston-S54_04082	Indikan-S41_00093	Pasing-S46_03712	Newport-S2_00010	Typhi-S404_00561	Heidelberg-S191_01144	Infantis-S198_01979	Poona-S307_02677	Solt-S47_03895	Newport-S195_00205	Typhimurium-S418_04049	Anatum-S234_04045	Javiana-S200_01720	Hadar-S219_00340	Enteritidis-S187_00009	Montevideo-S239_03922	Typhimurium-S188_00929	Gallinarum-S173_03210	Derby-S228_02180	Daytona-S341_01799	Heidelberg-S431_00102	Enteritidis-S186_00009	Fresno-S38_02601	Elisabethville-S36_01029	Javiana-S202_01405	Enteritidis-S422_02350	Heidelberg-S370_00387
CLUSTER006450	C-freundii-S89_02162	Lipoprotein-releasing system ATP-binding protein LolD	95	Typhimurium-S373_00655	Newport-S566_00402	Orientalis-S45_00379	Typhimurium-S189_01427	Enteritidis-S420_02674	Amager-S25_04139	Typhimurium-S441_01554	Paratyphi-A-S399_02383	Ohio-S315_04119	Newport-S196_00609	Heidelberg-S190_03334	Duesseldorf-S35_00317	Senftenberg-S271_00259	Tyresoe-S51_03787	Brandenburg-S291_03909	Tennessee-S343_03391	Javiana-S201_04217	Saintpaul-S204_02764	Enteritidis-S424_01281	Weston-S54_04023	Indikan-S41_03767	Pasing-S46_03296	Newport-S2_00689	Typhi-S404_02263	Heidelberg-S191_00591	Infantis-S198_04012	Poona-S307_02235	Solt-S47_03071	Newport-S195_04293	Typhimurium-S418_01265	Anatum-S234_01855	Javiana-S200_00877	Hadar-S219_02859	Enteritidis-S187_02703	Montevideo-S239_03169	Typhimurium-S188_01648	Gallinarum-S173_02934	Derby-S228_00438	Daytona-S341_04095	Heidelberg-S431_03758	Enteritidis-S186_02042	Fresno-S38_04239	Elisabethville-S36_00978	Javiana-S202_04134	Enteritidis-S422_01204	Heidelberg-S370_03533
CLUSTER006376	Brandenburg-S291_03598	DNA ligase	95	Typhimurium-S373_02113	Newport-S566_04012	Orientalis-S45_02946	Typhimurium-S189_03223	Enteritidis-S420_00176	Amager-S25_00055	Typhimurium-S441_03422	Paratyphi-A-S399_01171	Ohio-S315_01190	Newport-S196_00195	Heidelberg-S190_04504	Duesseldorf-S35_04294	Senftenberg-S271_04150	Tyresoe-S51_04219	Brandenburg-S291_03598	Tennessee-S343_01620	Javiana-S201_00724	Saintpaul-S204_02042	Enteritidis-S424_00797	Weston-S54_04245	Indikan-S41_01424	Pasing-S46_02867	Newport-S2_00392	Typhi-S404_00733	Heidelberg-S191_01307	Infantis-S198_00188	Poona-S307_02515	Solt-S47_04060	Newport-S195_00658	Typhimurium-S418_03724	Anatum-S234_04211	Javiana-S200_02409	Hadar-S219_01048	Enteritidis-S187_00176	Montevideo-S239_04086	Typhimurium-S188_02769	Gallinarum-S173_03546	Derby-S228_00139	Daytona-S341_01093	Heidelberg-S431_00265	Enteritidis-S186_00176	Fresno-S38_03914	Elisabethville-S36_00087	Javiana-S202_01577	Enteritidis-S422_02517	Heidelberg-S370_00550
CLUSTER006453	Citrobacter-sp-S646_03294	Histidine transport system permease protein HisQ	95	Typhimurium-S373_01441	Newport-S566_04089	Orientalis-S45_03029	Typhimurium-S189_01145	Enteritidis-S420_00256	Amager-S25_04451	Typhimurium-S441_03499	Paratyphi-A-S399_01092	Ohio-S315_01340	Newport-S196_00272	Heidelberg-S190_01657	Duesseldorf-S35_04157	Senftenberg-S271_03530	Tyresoe-S51_04306	Brandenburg-S291_03451	Tennessee-S343_01544	Javiana-S201_00805	Saintpaul-S204_02119	Enteritidis-S424_00878	Weston-S54_01489	Indikan-S41_02792	Pasing-S46_02945	Newport-S2_00469	Typhi-S404_00813	Heidelberg-S191_02467	Infantis-S198_02735	Poona-S307_03188	Solt-S47_04201	Newport-S195_00736	Typhimurium-S418_03802	Anatum-S234_04287	Javiana-S200_01602	Hadar-S219_01125	Enteritidis-S187_00256	Montevideo-S239_04227	Typhimurium-S188_00989	Gallinarum-S173_03464	Derby-S228_01863	Daytona-S341_00195	Heidelberg-S431_01142	Enteritidis-S186_00256	Fresno-S38_03822	Elisabethville-S36_01188	Javiana-S202_01654	Enteritidis-S422_02596	Heidelberg-S370_01956
CLUSTER025510	Citrobacter-sp-S81_04488	Fructose-1,6-bisphosphatase 1 class 2	95	Typhimurium-S373_00094	Newport-S566_00754	Orientalis-S45_03864	Typhimurium-S189_00098	Enteritidis-S420_01204	Amager-S25_01701	Typhimurium-S441_00828	Paratyphi-A-S399_02593	Ohio-S315_02909	Newport-S196_03058	Heidelberg-S190_02475	Duesseldorf-S35_04005	Senftenberg-S271_01526	Tyresoe-S51_03434	Brandenburg-S291_02361	Tennessee-S343_04438	Javiana-S201_00120	Saintpaul-S204_02467	Enteritidis-S424_00493	Weston-S54_01156	Indikan-S41_00877	Pasing-S46_00094	Newport-S2_03919	Typhi-S404_02474	Heidelberg-S191_03322	Infantis-S198_03732	Poona-S307_03811	Solt-S47_01776	Newport-S195_00151	Typhimurium-S418_00397	Anatum-S234_00098	Javiana-S200_00131	Hadar-S219_02552	Enteritidis-S187_00650	Montevideo-S239_02039	Typhimurium-S188_02641	Gallinarum-S173_04208	Derby-S228_04014	Daytona-S341_03236	Heidelberg-S431_02636	Enteritidis-S186_00462	Fresno-S38_02546	Elisabethville-S36_02405	Javiana-S202_00945	Enteritidis-S422_00845	Heidelberg-S370_02420
CLUSTER006462	C-freundii-S20_04250	Cytidylate kinase	95	Typhimurium-S373_01324	Newport-S566_02445	Orientalis-S45_01372	Typhimurium-S189_04341	Enteritidis-S420_04305	Amager-S25_03100	Typhimurium-S441_01782	Paratyphi-A-S399_00354	Ohio-S315_03578	Newport-S196_01109	Heidelberg-S190_01785	Duesseldorf-S35_01658	Senftenberg-S271_01900	Tyresoe-S51_00948	Brandenburg-S291_00801	Tennessee-S343_04008	Javiana-S201_03826	Saintpaul-S204_03195	Enteritidis-S424_03240	Weston-S54_01608	Indikan-S41_03205	Pasing-S46_03727	Newport-S2_02163	Typhi-S404_03414	Heidelberg-S191_02595	Infantis-S198_03943	Poona-S307_00957	Solt-S47_00559	Newport-S195_03799	Typhimurium-S418_01663	Anatum-S234_02298	Javiana-S200_01294	Hadar-S219_03273	Enteritidis-S187_04301	Montevideo-S239_02421	Typhimurium-S188_00883	Gallinarum-S173_01431	Derby-S228_03599	Daytona-S341_03479	Heidelberg-S431_01456	Enteritidis-S186_01562	Fresno-S38_02977	Elisabethville-S36_03877	Javiana-S202_03741	Enteritidis-S422_01887	Heidelberg-S370_02066
CLUSTER006469	Citrobacter-sp-S94_01058	hypothetical protein	95	Typhimurium-S373_00954	Newport-S566_03957	Orientalis-S45_02891	Typhimurium-S189_02033	Enteritidis-S420_00121	Amager-S25_00111	Typhimurium-S441_01041	Paratyphi-A-S399_01225	Ohio-S315_01135	Newport-S196_00140	Heidelberg-S190_04449	Duesseldorf-S35_04349	Senftenberg-S271_04094	Tyresoe-S51_04165	Brandenburg-S291_03389	Tennessee-S343_01677	Javiana-S201_00671	Saintpaul-S204_01986	Enteritidis-S424_00742	Weston-S54_04189	Indikan-S41_01369	Pasing-S46_02813	Newport-S2_00631	Typhi-S404_00679	Heidelberg-S191_01252	Infantis-S198_00133	Poona-S307_02568	Solt-S47_04005	Newport-S195_00603	Typhimurium-S418_03077	Anatum-S234_04155	Javiana-S200_01252	Hadar-S219_00994	Enteritidis-S187_00121	Montevideo-S239_04032	Typhimurium-S188_02713	Gallinarum-S173_03603	Derby-S228_00083	Daytona-S341_04474	Heidelberg-S431_00210	Enteritidis-S186_00121	Fresno-S38_03970	Elisabethville-S36_00032	Javiana-S202_01522	Enteritidis-S422_02462	Heidelberg-S370_00495
CLUSTER006470	Pasing-S46_04146	hypothetical protein	95	Typhimurium-S373_02047	Newport-S566_02069	Orientalis-S45_03104	Typhimurium-S189_01301	Enteritidis-S420_02124	Amager-S25_04405	Typhimurium-S441_04541	Paratyphi-A-S399_02256	Ohio-S315_02842	Newport-S196_04235	Heidelberg-S190_02573	Duesseldorf-S35_03291	Senftenberg-S271_00229	Tyresoe-S51_02368	Brandenburg-S291_04206	Tennessee-S343_01412	Javiana-S201_03510	Saintpaul-S204_01163	Enteritidis-S424_01867	Weston-S54_01406	Indikan-S41_01156	Pasing-S46_04146	Newport-S2_03035	Typhi-S404_02038	Heidelberg-S191_04425	Infantis-S198_01679	Poona-S307_01803	Solt-S47_02203	Newport-S195_03738	Typhimurium-S418_02315	Anatum-S234_01469	Javiana-S200_02344	Hadar-S219_01432	Enteritidis-S187_02221	Montevideo-S239_01984	Typhimurium-S188_04343	Gallinarum-S173_01971	Derby-S228_01767	Daytona-S341_01485	Heidelberg-S431_02734	Enteritidis-S186_02628	Fresno-S38_00592	Elisabethville-S36_03420	Javiana-S202_01384	Enteritidis-S422_04513	Heidelberg-S370_02518
CLUSTER006473	C-braakii-S85_02824	hypothetical protein	95	Typhimurium-S373_02428	Newport-S566_02235	Orientalis-S45_01993	Typhimurium-S189_00904	Enteritidis-S420_01375	Amager-S25_00700	Typhimurium-S441_02592	Paratyphi-A-S399_00594	Ohio-S315_02265	Newport-S196_03518	Heidelberg-S190_00128	Duesseldorf-S35_03629	Senftenberg-S271_04409	Tyresoe-S51_00129	Brandenburg-S291_02629	Tennessee-S343_02290	Javiana-S201_01602	Saintpaul-S204_01673	Enteritidis-S424_03546	Weston-S54_00124	Indikan-S41_00457	Pasing-S46_01975	Newport-S2_01561	Typhi-S404_00108	Heidelberg-S191_00990	Infantis-S198_02948	Poona-S307_04059	Solt-S47_01360	Newport-S195_02059	Typhimurium-S418_01972	Anatum-S234_01077	Javiana-S200_02724	Hadar-S219_02114	Enteritidis-S187_00864	Montevideo-S239_04828	Typhimurium-S188_03226	Gallinarum-S173_00784	Derby-S228_00977	Daytona-S341_02468	Heidelberg-S431_01322	Enteritidis-S186_00676	Fresno-S38_02263	Elisabethville-S36_02002	Javiana-S202_02984	Enteritidis-S422_02178	Heidelberg-S370_00136
CLUSTER006482	Typhimurium-S437_03547	50S ribosomal protein L35	95	Typhimurium-S373_03144	Newport-S566_02799	Orientalis-S45_02681	Typhimurium-S189_03719	Enteritidis-S420_03471	Amager-S25_03405	Typhimurium-S441_00408	Paratyphi-A-S399_02809	Ohio-S315_03881	Newport-S196_01498	Heidelberg-S190_00618	Duesseldorf-S35_01957	Senftenberg-S271_00426	Tyresoe-S51_01259	Brandenburg-S291_01022	Tennessee-S343_04304	Javiana-S201_01919	Saintpaul-S204_03547	Enteritidis-S424_02409	Weston-S54_02313	Indikan-S41_02476	Pasing-S46_00501	Newport-S2_03502	Typhi-S404_03720	Heidelberg-S191_01429	Infantis-S198_00005	Poona-S307_01272	Solt-S47_03615	Newport-S195_00933	Typhimurium-S418_03051	Anatum-S234_02656	Javiana-S200_03336	Hadar-S219_03636	Enteritidis-S187_03467	Montevideo-S239_02743	Typhimurium-S188_02450	Gallinarum-S173_02590	Derby-S228_02830	Daytona-S341_03036	Heidelberg-S431_00387	Enteritidis-S186_03268	Fresno-S38_03197	Elisabethville-S36_00452	Javiana-S202_03379	Enteritidis-S422_03290	Heidelberg-S370_00983
CLUSTER025507	Citrobacter-sp-S1279_00748	Holliday junction ATP-dependent DNA helicase RuvB	95	Typhimurium-S373_04042	Newport-S566_03652	Orientalis-S45_00609	Typhimurium-S189_04039	Enteritidis-S420_04078	Amager-S25_01165	Typhimurium-S441_02243	Paratyphi-A-S399_03345	Ohio-S315_00800	Newport-S196_02116	Heidelberg-S190_01184	Duesseldorf-S35_02537	Senftenberg-S271_01638	Tyresoe-S51_01863	Brandenburg-S291_02802	Tennessee-S343_00879	Javiana-S201_02489	Saintpaul-S204_04104	Enteritidis-S424_03013	Weston-S54_03433	Indikan-S41_04301	Pasing-S46_03670	Newport-S2_00933	Typhi-S404_04256	Heidelberg-S191_01993	Infantis-S198_00848	Poona-S307_00236	Solt-S47_03470	Newport-S195_02246	Typhimurium-S418_02423	Anatum-S234_03226	Javiana-S200_03895	Hadar-S219_02289	Enteritidis-S187_04073	Montevideo-S239_01097	Typhimurium-S188_04500	Gallinarum-S173_01196	Derby-S228_03402	Daytona-S341_02727	Heidelberg-S431_00952	Enteritidis-S186_01335	Fresno-S38_02819	Elisabethville-S36_04294	Javiana-S202_02170	Enteritidis-S422_01659	Heidelberg-S370_01547
CLUSTER006486	Chingola-S32_03937	Protein DsrB	95	Typhimurium-S373_02798	Newport-S566_03740	Orientalis-S45_00695	Typhimurium-S189_00513	Enteritidis-S420_04162	Amager-S25_01079	Typhimurium-S441_02140	Paratyphi-A-S399_03914	Ohio-S315_00893	Newport-S196_02204	Heidelberg-S190_01269	Duesseldorf-S35_02623	Senftenberg-S271_01734	Tyresoe-S51_01777	Brandenburg-S291_03686	Tennessee-S343_00793	Javiana-S201_02575	Saintpaul-S204_04190	Enteritidis-S424_03097	Weston-S54_02683	Indikan-S41_02633	Pasing-S46_02218	Newport-S2_01019	Typhi-S404_04343	Heidelberg-S191_02078	Infantis-S198_00934	Poona-S307_00150	Solt-S47_03385	Newport-S195_02332	Typhimurium-S418_04109	Anatum-S234_03312	Javiana-S200_03037	Hadar-S219_02203	Enteritidis-S187_04158	Montevideo-S239_01012	Typhimurium-S188_03718	Gallinarum-S173_01278	Derby-S228_03488	Daytona-S341_02812	Heidelberg-S431_02315	Enteritidis-S186_01419	Fresno-S38_02914	Elisabethville-S36_02734	Javiana-S202_02256	Enteritidis-S422_01743	Heidelberg-S370_01633
CLUSTER025504	C-amalonaticus-S63_02108	Dihydroorotate dehydrogenase (quinone)	95	Typhimurium-S373_04425	Newport-S566_02527	Orientalis-S45_01349	Typhimurium-S189_01762	Enteritidis-S420_04268	Amager-S25_03126	Typhimurium-S441_01085	Paratyphi-A-S399_00381	Ohio-S315_03604	Newport-S196_01135	Heidelberg-S190_01871	Duesseldorf-S35_01684	Senftenberg-S271_01874	Tyresoe-S51_00971	Brandenburg-S291_02737	Tennessee-S343_04034	Javiana-S201_03803	Saintpaul-S204_03275	Enteritidis-S424_03203	Weston-S54_01689	Indikan-S41_03231	Pasing-S46_02391	Newport-S2_02189	Typhi-S404_03441	Heidelberg-S191_02680	Infantis-S198_02523	Poona-S307_00754	Solt-S47_00582	Newport-S195_00253	Typhimurium-S418_01381	Anatum-S234_02324	Javiana-S200_00610	Hadar-S219_03357	Enteritidis-S187_04264	Montevideo-S239_02444	Typhimurium-S188_00620	Gallinarum-S173_01405	Derby-S228_03573	Daytona-S341_03506	Heidelberg-S431_01541	Enteritidis-S186_01525	Fresno-S38_03003	Elisabethville-S36_00380	Javiana-S202_03661	Enteritidis-S422_01850	Heidelberg-S370_02151
CLUSTER006383	Braenderup-S208_04328	Transketolase 2	95	Typhimurium-S373_00964	Newport-S566_03967	Orientalis-S45_02902	Typhimurium-S189_02043	Enteritidis-S420_00131	Amager-S25_00101	Typhimurium-S441_01051	Paratyphi-A-S399_01215	Ohio-S315_01145	Newport-S196_00150	Heidelberg-S190_04459	Duesseldorf-S35_04339	Senftenberg-S271_04104	Tyresoe-S51_04175	Brandenburg-S291_03554	Tennessee-S343_01667	Javiana-S201_00681	Saintpaul-S204_01996	Enteritidis-S424_00752	Weston-S54_04199	Indikan-S41_01379	Pasing-S46_02823	Newport-S2_00346	Typhi-S404_00689	Heidelberg-S191_01262	Infantis-S198_00143	Poona-S307_02558	Solt-S47_04015	Newport-S195_00613	Typhimurium-S418_03087	Anatum-S234_04165	Javiana-S200_01262	Hadar-S219_01004	Enteritidis-S187_00131	Montevideo-S239_04042	Typhimurium-S188_02723	Gallinarum-S173_03592	Derby-S228_00093	Daytona-S341_01048	Heidelberg-S431_00220	Enteritidis-S186_00131	Fresno-S38_03960	Elisabethville-S36_00042	Javiana-S202_01532	Enteritidis-S422_02472	Heidelberg-S370_00505
CLUSTER006370	Amager-S25_02959	UvrABC system protein B	95	Typhimurium-S373_01958	Newport-S566_00123	Orientalis-S45_01562	Typhimurium-S189_04213	Enteritidis-S420_04450	Amager-S25_02959	Typhimurium-S441_04056	Paratyphi-A-S399_00216	Ohio-S315_03434	Newport-S196_00959	Heidelberg-S190_03045	Duesseldorf-S35_01520	Senftenberg-S271_02031	Tyresoe-S51_00820	Brandenburg-S291_00323	Tennessee-S343_03870	Javiana-S201_03962	Saintpaul-S204_03054	Enteritidis-S424_03385	Weston-S54_03728	Indikan-S41_04087	Pasing-S46_03858	Newport-S2_02367	Typhi-S404_03276	Heidelberg-S191_04141	Infantis-S198_02861	Poona-S307_01970	Solt-S47_02824	Newport-S195_03949	Typhimurium-S418_02595	Anatum-S234_02132	Javiana-S200_02256	Hadar-S219_03131	Enteritidis-S187_04447	Montevideo-S239_02921	Typhimurium-S188_02907	Gallinarum-S173_01577	Derby-S228_03737	Daytona-S341_03092	Heidelberg-S431_03469	Enteritidis-S186_01707	Fresno-S38_01651	Elisabethville-S36_04177	Javiana-S202_03877	Enteritidis-S422_02032	Heidelberg-S370_03244
CLUSTER007186	Citrobacter-sp-S1283_04601	Lysophospholipid transporter LplT	95	Typhimurium-S373_03537	Newport-S566_01143	Orientalis-S45_01030	Typhimurium-S189_02414	Enteritidis-S420_00739	Amager-S25_02492	Typhimurium-S441_04392	Paratyphi-A-S399_04085	Ohio-S315_01812	Newport-S196_02798	Heidelberg-S190_04236	Duesseldorf-S35_01085	Senftenberg-S271_04566	Tyresoe-S51_02866	Brandenburg-S291_03156	Tennessee-S343_02962	Javiana-S201_01255	Saintpaul-S204_00726	Enteritidis-S424_04104	Weston-S54_00733	Indikan-S41_01948	Pasing-S46_01315	Newport-S2_02030	Typhi-S404_02699	Heidelberg-S191_03708	Infantis-S198_02305	Poona-S307_03559	Solt-S47_00390	Newport-S195_03120	Typhimurium-S418_02357	Anatum-S234_00377	Javiana-S200_00523	Hadar-S219_00204	Enteritidis-S187_01496	Montevideo-S239_00555	Typhimurium-S188_01433	Gallinarum-S173_00380	Derby-S228_04519	Daytona-S341_01575	Heidelberg-S431_03109	Enteritidis-S186_04183	Fresno-S38_00928	Elisabethville-S36_03023	Javiana-S202_00274	Enteritidis-S422_00425	Heidelberg-S370_02885
CLUSTER025608	Typhimurium-S415_00890	putative protein YqiC	95	Typhimurium-S373_04228	Newport-S566_00955	Orientalis-S45_00164	Typhimurium-S189_02227	Enteritidis-S420_00550	Amager-S25_01981	Typhimurium-S441_03873	Paratyphi-A-S399_01787	Ohio-S315_02003	Newport-S196_02986	Heidelberg-S190_02752	Duesseldorf-S35_01295	Senftenberg-S271_00850	Tyresoe-S51_03069	Brandenburg-S291_02763	Tennessee-S343_03148	Javiana-S201_01068	Saintpaul-S204_00540	Enteritidis-S424_03914	Weston-S54_00543	Indikan-S41_01761	Pasing-S46_03442	Newport-S2_02553	Typhi-S404_01675	Heidelberg-S191_03511	Infantis-S198_01325	Poona-S307_03755	Solt-S47_02648	Newport-S195_02911	Typhimurium-S418_00792	Anatum-S234_00564	Javiana-S200_04344	Hadar-S219_00566	Enteritidis-S187_01306	Montevideo-S239_00807	Typhimurium-S188_03792	Gallinarum-S173_00200	Derby-S228_03855	Daytona-S341_02717	Heidelberg-S431_02912	Enteritidis-S186_03993	Fresno-S38_01120	Elisabethville-S36_04604	Javiana-S202_00462	Enteritidis-S422_00236	Heidelberg-S370_02688
CLUSTER006106	Braenderup-S208_00484	2-isopropylmalate synthase	95	Typhimurium-S373_01598	Newport-S566_03499	Orientalis-S45_00298	Typhimurium-S189_04430	Enteritidis-S420_02198	Amager-S25_00372	Typhimurium-S441_02817	Paratyphi-A-S399_03421	Ohio-S315_02724	Newport-S196_02653	Heidelberg-S190_00464	Duesseldorf-S35_00650	Senftenberg-S271_02264	Tyresoe-S51_02525	Brandenburg-S291_01539	Tennessee-S343_01939	Javiana-S201_00274	Saintpaul-S204_01326	Enteritidis-S424_04577	Weston-S54_02783	Indikan-S41_03032	Pasing-S46_01654	Newport-S2_04435	Typhi-S404_01158	Heidelberg-S191_00288	Infantis-S198_03281	Poona-S307_02822	Solt-S47_03827	Newport-S195_01717	Typhimurium-S418_04218	Anatum-S234_00750	Javiana-S200_02025	Hadar-S219_01777	Enteritidis-S187_00495	Montevideo-S239_04505	Typhimurium-S188_03335	Gallinarum-S173_04536	Derby-S228_00676	Daytona-S341_01265	Heidelberg-S431_02488	Enteritidis-S186_02779	Fresno-S38_01928	Elisabethville-S36_01535	Javiana-S202_02665	Enteritidis-S422_03986	Heidelberg-S370_00832
CLUSTER006109	Derby-S228_03801	Galactarate dehydratase (L-threo-forming)	95	Typhimurium-S373_04174	Newport-S566_00902	Orientalis-S45_01687	Typhimurium-S189_02173	Enteritidis-S420_00497	Amager-S25_02048	Typhimurium-S441_03819	Paratyphi-A-S399_01734	Ohio-S315_02056	Newport-S196_03801	Heidelberg-S190_02698	Duesseldorf-S35_01348	Senftenberg-S271_00797	Tyresoe-S51_03122	Brandenburg-S291_02162	Tennessee-S343_04655	Javiana-S201_00460	Saintpaul-S204_00486	Enteritidis-S424_03861	Weston-S54_00490	Indikan-S41_01707	Pasing-S46_03496	Newport-S2_02499	Typhi-S404_01622	Heidelberg-S191_03458	Infantis-S198_01272	Poona-S307_03152	Solt-S47_02595	Newport-S195_02858	Typhimurium-S418_00737	Anatum-S234_01275	Javiana-S200_04243	Hadar-S219_00512	Enteritidis-S187_01253	Montevideo-S239_00714	Typhimurium-S188_00802	Gallinarum-S173_00142	Derby-S228_03801	Daytona-S341_02663	Heidelberg-S431_02859	Enteritidis-S186_03940	Fresno-S38_01173	Elisabethville-S36_04549	Javiana-S202_00515	Enteritidis-S422_00144	Heidelberg-S370_02635
CLUSTER006110	C-werkmanii-S78_03696	Cytochrome bd-I ubiquinol oxidase subunit 1	95	Typhimurium-S373_00423	Newport-S566_00180	Orientalis-S45_00449	Typhimurium-S189_03854	Enteritidis-S420_02463	Amager-S25_03852	Typhimurium-S441_01323	Paratyphi-A-S399_00166	Ohio-S315_03385	Newport-S196_00901	Heidelberg-S190_03103	Duesseldorf-S35_00096	Senftenberg-S271_03679	Tyresoe-S51_03564	Brandenburg-S291_00379	Tennessee-S343_03812	Javiana-S201_04017	Saintpaul-S204_02996	Enteritidis-S424_01069	Weston-S54_02947	Indikan-S41_03986	Pasing-S46_03094	Newport-S2_01804	Typhi-S404_03226	Heidelberg-S191_00360	Infantis-S198_01717	Poona-S307_02019	Solt-S47_02882	Newport-S195_04007	Typhimurium-S418_01044	Anatum-S234_02076	Javiana-S200_00646	Hadar-S219_03073	Enteritidis-S187_02490	Montevideo-S239_02969	Typhimurium-S188_00028	Gallinarum-S173_02718	Derby-S228_00207	Daytona-S341_02044	Heidelberg-S431_03527	Enteritidis-S186_01830	Fresno-S38_04028	Elisabethville-S36_00758	Javiana-S202_03932	Enteritidis-S422_00993	Heidelberg-S370_03302
CLUSTER006114	Hadar-S219_02956	Alkyl hydroperoxide reductase subunit F	95	Typhimurium-S373_00554	Newport-S566_00311	Orientalis-S45_03253	Typhimurium-S189_01326	Enteritidis-S420_02581	Amager-S25_03982	Typhimurium-S441_01454	Paratyphi-A-S399_00041	Ohio-S315_03266	Newport-S196_00768	Heidelberg-S190_03234	Duesseldorf-S35_00216	Senftenberg-S271_03810	Tyresoe-S51_03704	Brandenburg-S291_00559	Tennessee-S343_03692	Javiana-S201_04142	Saintpaul-S204_02864	Enteritidis-S424_01188	Weston-S54_03066	Indikan-S41_03867	Pasing-S46_03219	Newport-S2_01923	Typhi-S404_03101	Heidelberg-S191_00491	Infantis-S198_01835	Poona-S307_02144	Solt-S47_03005	Newport-S195_04138	Typhimurium-S418_01176	Anatum-S234_01946	Javiana-S200_00776	Hadar-S219_02956	Enteritidis-S187_02609	Montevideo-S239_03089	Typhimurium-S188_01547	Gallinarum-S173_02837	Derby-S228_00337	Daytona-S341_02180	Heidelberg-S431_03657	Enteritidis-S186_01949	Fresno-S38_04147	Elisabethville-S36_00888	Javiana-S202_04059	Enteritidis-S422_01111	Heidelberg-S370_03432
CLUSTER006126	C-freundii-S67_04727	Dihydropteroate synthase	95	Typhimurium-S373_04129	Newport-S566_00859	Orientalis-S45_01648	Typhimurium-S189_02128	Enteritidis-S420_00457	Amager-S25_02085	Typhimurium-S441_03779	Paratyphi-A-S399_01692	Ohio-S315_04376	Newport-S196_03758	Heidelberg-S190_02660	Duesseldorf-S35_01388	Senftenberg-S271_00756	Tyresoe-S51_03163	Brandenburg-S291_02120	Tennessee-S343_04618	Javiana-S201_00502	Saintpaul-S204_00441	Enteritidis-S424_03821	Weston-S54_00445	Indikan-S41_01663	Pasing-S46_03533	Newport-S2_02456	Typhi-S404_01580	Heidelberg-S191_03420	Infantis-S198_01234	Poona-S307_03110	Solt-S47_02556	Newport-S195_02815	Typhimurium-S418_00692	Anatum-S234_01313	Javiana-S200_04288	Hadar-S219_00469	Enteritidis-S187_01213	Montevideo-S239_00670	Typhimurium-S188_00847	Gallinarum-S173_00101	Derby-S228_02167	Daytona-S341_02619	Heidelberg-S431_02821	Enteritidis-S186_03900	Fresno-S38_01212	Elisabethville-S36_04512	Javiana-S202_00559	Enteritidis-S422_00104	Heidelberg-S370_02597
CLUSTER025709	Citrobacter-sp-S1285_00477	5'-3' exoribonuclease	95	Typhimurium-S373_03871	Newport-S566_03186	Orientalis-S45_02307	Typhimurium-S189_03329	Enteritidis-S420_03880	Amager-S25_01339	Typhimurium-S441_04443	Paratyphi-A-S399_03169	Ohio-S315_00625	Newport-S196_01933	Heidelberg-S190_01010	Duesseldorf-S35_02368	Senftenberg-S271_01027	Tyresoe-S51_02037	Brandenburg-S291_00791	Tennessee-S343_01338	Javiana-S201_02317	Saintpaul-S204_03934	Enteritidis-S424_02816	Weston-S54_00864	Indikan-S41_01004	Pasing-S46_00876	Newport-S2_03164	Typhi-S404_04080	Heidelberg-S191_01821	Infantis-S198_00678	Poona-S307_00409	Solt-S47_02512	Newport-S195_01320	Typhimurium-S418_02662	Anatum-S234_03049	Javiana-S200_03724	Hadar-S219_04026	Enteritidis-S187_03875	Montevideo-S239_01420	Typhimurium-S188_02062	Gallinarum-S173_03701	Derby-S228_03241	Daytona-S341_00725	Heidelberg-S431_00779	Enteritidis-S186_02861	Fresno-S38_03591	Elisabethville-S36_01125	Javiana-S202_01921	Enteritidis-S422_02881	Heidelberg-S370_01375
CLUSTER025661	C-koseri-S79_01944	Periplasmic chaperone Spy	95	Typhimurium-S373_03117	Newport-S566_02774	Orientalis-S45_02706	Typhimurium-S189_03747	Enteritidis-S420_03445	Amager-S25_03380	Typhimurium-S441_00435	Paratyphi-A-S399_02783	Ohio-S315_03856	Newport-S196_01473	Heidelberg-S190_00591	Duesseldorf-S35_01932	Senftenberg-S271_03312	Tyresoe-S51_01233	Brandenburg-S291_01049	Tennessee-S343_04279	Javiana-S201_01893	Saintpaul-S204_03520	Enteritidis-S424_02383	Weston-S54_02288	Indikan-S41_03487	Pasing-S46_02724	Newport-S2_03402	Typhi-S404_03693	Heidelberg-S191_01402	Infantis-S198_00030	Poona-S307_01176	Solt-S47_03590	Newport-S195_00908	Typhimurium-S418_01626	Anatum-S234_02631	Javiana-S200_03309	Hadar-S219_03611	Enteritidis-S187_03441	Montevideo-S239_02718	Typhimurium-S188_02477	Gallinarum-S173_02564	Derby-S228_02803	Daytona-S341_03725	Heidelberg-S431_00360	Enteritidis-S186_03294	Fresno-S38_03172	Elisabethville-S36_00427	Javiana-S202_03405	Enteritidis-S422_03316	Heidelberg-S370_00956
CLUSTER025621	Citrobacter-sp-S91_02307	Ethanolamine utilization protein EutM	95	Typhimurium-S373_02075	Newport-S566_03975	Orientalis-S45_02910	Typhimurium-S189_03185	Enteritidis-S420_00139	Amager-S25_00093	Typhimurium-S441_03384	Paratyphi-A-S399_01207	Ohio-S315_01153	Newport-S196_00158	Heidelberg-S190_04467	Duesseldorf-S35_04331	Senftenberg-S271_04112	Tyresoe-S51_04183	Brandenburg-S291_03562	Tennessee-S343_01659	Javiana-S201_00689	Saintpaul-S204_02004	Enteritidis-S424_00760	Weston-S54_04207	Indikan-S41_01387	Pasing-S46_02831	Newport-S2_00354	Typhi-S404_00697	Heidelberg-S191_01270	Infantis-S198_00151	Poona-S307_02550	Solt-S47_04023	Newport-S195_00621	Typhimurium-S418_03686	Anatum-S234_04173	Javiana-S200_02371	Hadar-S219_01012	Enteritidis-S187_00139	Montevideo-S239_04050	Typhimurium-S188_02731	Gallinarum-S173_03584	Derby-S228_00101	Daytona-S341_01056	Heidelberg-S431_00228	Enteritidis-S186_00139	Fresno-S38_03952	Elisabethville-S36_00050	Javiana-S202_01540	Enteritidis-S422_02480	Heidelberg-S370_00513
CLUSTER025614	Braenderup-S208_03332	putative protein YbfE	95	Typhimurium-S373_00468	Newport-S566_00225	Orientalis-S45_03333	Typhimurium-S189_03899	Enteritidis-S420_02495	Amager-S25_03897	Typhimurium-S441_01368	Paratyphi-A-S399_00123	Ohio-S315_03353	Newport-S196_00856	Heidelberg-S190_03148	Duesseldorf-S35_00129	Senftenberg-S271_03724	Tyresoe-S51_03599	Brandenburg-S291_00428	Tennessee-S343_03778	Javiana-S201_04061	Saintpaul-S204_02951	Enteritidis-S424_01101	Weston-S54_02979	Indikan-S41_03953	Pasing-S46_03140	Newport-S2_01837	Typhi-S404_03183	Heidelberg-S191_00405	Infantis-S198_01749	Poona-S307_02063	Solt-S47_02926	Newport-S195_04051	Typhimurium-S418_01089	Anatum-S234_02032	Javiana-S200_00690	Hadar-S219_03041	Enteritidis-S187_02522	Montevideo-S239_03001	Typhimurium-S188_01461	Gallinarum-S173_02750	Derby-S228_00252	Daytona-S341_02076	Heidelberg-S431_03571	Enteritidis-S186_01862	Fresno-S38_04061	Elisabethville-S36_00802	Javiana-S202_03976	Enteritidis-S422_01025	Heidelberg-S370_03346
CLUSTER025610	C-amalonaticus-S68_02451	DNA-binding protein Fis	95	Typhimurium-S373_01184	Newport-S566_01613	Orientalis-S45_02762	Typhimurium-S189_04277	Enteritidis-S420_00364	Amager-S25_01581	Typhimurium-S441_01261	Paratyphi-A-S399_00930	Ohio-S315_00518	Newport-S196_02481	Heidelberg-S190_00264	Duesseldorf-S35_01480	Senftenberg-S271_00665	Tyresoe-S51_03254	Brandenburg-S291_01161	Tennessee-S343_04527	Javiana-S201_03131	Saintpaul-S204_00349	Enteritidis-S424_03728	Weston-S54_00353	Indikan-S41_01572	Pasing-S46_03057	Newport-S2_04148	Typhi-S404_01995	Heidelberg-S191_01125	Infantis-S198_03582	Poona-S307_03019	Solt-S47_04312	Newport-S195_02724	Typhimurium-S418_00974	Anatum-S234_01403	Javiana-S200_01518	Hadar-S219_00378	Enteritidis-S187_01120	Montevideo-S239_00580	Typhimurium-S188_00291	Gallinarum-S173_00011	Derby-S228_02076	Daytona-S341_02987	Heidelberg-S431_00082	Enteritidis-S186_03807	Fresno-S38_00125	Elisabethville-S36_04420	Javiana-S202_00650	Enteritidis-S422_00011	Heidelberg-S370_00367
CLUSTER025582	Javiana-S201_00453	Bacterioferritin	95	Typhimurium-S373_02034	Newport-S566_02082	Orientalis-S45_01267	Typhimurium-S189_01288	Enteritidis-S420_01104	Amager-S25_01658	Typhimurium-S441_04528	Paratyphi-A-S399_04005	Ohio-S315_02829	Newport-S196_04248	Heidelberg-S190_02560	Duesseldorf-S35_03304	Senftenberg-S271_02584	Tyresoe-S51_04038	Brandenburg-S291_04193	Tennessee-S343_00656	Javiana-S201_00453	Saintpaul-S204_01150	Enteritidis-S424_00258	Weston-S54_00341	Indikan-S41_02289	Pasing-S46_04159	Newport-S2_03048	Typhi-S404_02624	Heidelberg-S191_04412	Infantis-S198_04323	Poona-S307_01816	Solt-S47_00701	Newport-S195_00055	Typhimurium-S418_02302	Anatum-S234_01456	Javiana-S200_02331	Hadar-S219_01419	Enteritidis-S187_00744	Montevideo-S239_03658	Typhimurium-S188_04330	Gallinarum-S173_00999	Derby-S228_01780	Daytona-S341_01472	Heidelberg-S431_02721	Enteritidis-S186_00556	Fresno-S38_00647	Elisabethville-S36_00372	Javiana-S202_00798	Enteritidis-S422_02738	Heidelberg-S370_02505
CLUSTER006369	Javiana-S203_01303	ATP-dependent DNA helicase Rep	95	Typhimurium-S373_03627	Newport-S566_03630	Orientalis-S45_04028	Typhimurium-S189_02804	Enteritidis-S420_02409	Amager-S25_02584	Typhimurium-S441_03729	Paratyphi-A-S399_02226	Ohio-S315_03025	Newport-S196_03229	Heidelberg-S190_03905	Duesseldorf-S35_03893	Senftenberg-S271_03644	Tyresoe-S51_01451	Brandenburg-S291_02280	Tennessee-S343_02551	Javiana-S201_02921	Saintpaul-S204_02357	Enteritidis-S424_00382	Weston-S54_02564	Indikan-S41_03114	Pasing-S46_01150	Newport-S2_04275	Typhi-S404_01967	Heidelberg-S191_00122	Infantis-S198_03687	Poona-S307_04300	Solt-S47_01261	Newport-S195_02669	Typhimurium-S418_00344	Anatum-S234_03647	Javiana-S200_04206	Hadar-S219_01621	Enteritidis-S187_01854	Montevideo-S239_02283	Typhimurium-S188_04252	Gallinarum-S173_02679	Derby-S228_01334	Daytona-S341_03432	Heidelberg-S431_04329	Enteritidis-S186_00975	Fresno-S38_01757	Elisabethville-S36_02672	Javiana-S202_00734	Enteritidis-S422_02812	Heidelberg-S370_04513
CLUSTER025574	Anatum-S234_01317	Transcription elongation factor GreA	95	Typhimurium-S373_04125	Newport-S566_00855	Orientalis-S45_01644	Typhimurium-S189_02123	Enteritidis-S420_00453	Amager-S25_02089	Typhimurium-S441_00004	Paratyphi-A-S399_01688	Ohio-S315_04380	Newport-S196_03754	Heidelberg-S190_02656	Duesseldorf-S35_01392	Senftenberg-S271_00752	Tyresoe-S51_03167	Brandenburg-S291_02116	Tennessee-S343_04614	Javiana-S201_00506	Saintpaul-S204_00437	Enteritidis-S424_03817	Weston-S54_00441	Indikan-S41_01659	Pasing-S46_03537	Newport-S2_02452	Typhi-S404_01576	Heidelberg-S191_03416	Infantis-S198_01230	Poona-S307_03106	Solt-S47_02552	Newport-S195_02811	Typhimurium-S418_00688	Anatum-S234_01317	Javiana-S200_04292	Hadar-S219_00465	Enteritidis-S187_01209	Montevideo-S239_00666	Typhimurium-S188_00851	Gallinarum-S173_00097	Derby-S228_02163	Daytona-S341_02615	Heidelberg-S431_02817	Enteritidis-S186_03896	Fresno-S38_01216	Elisabethville-S36_04508	Javiana-S202_00563	Enteritidis-S422_00100	Heidelberg-S370_02593
CLUSTER025560	Citrobacter-sp-S1280_04027	Phosphopantetheine adenylyltransferase	95	Typhimurium-S373_02912	Newport-S566_01803	Orientalis-S45_03588	Typhimurium-S189_02934	Enteritidis-S420_01856	Amager-S25_02685	Typhimurium-S441_03121	Paratyphi-A-S399_03656	Ohio-S315_00218	Newport-S196_03967	Heidelberg-S190_02138	Duesseldorf-S35_03020	Senftenberg-S271_03952	Tyresoe-S51_00532	Brandenburg-S291_04327	Tennessee-S343_00359	Javiana-S201_03257	Saintpaul-S204_00245	Enteritidis-S424_01598	Weston-S54_01962	Indikan-S41_01530	Pasing-S46_02588	Newport-S2_02766	Typhi-S404_00363	Heidelberg-S191_02947	Infantis-S198_01410	Poona-S307_01555	Solt-S47_01030	Newport-S195_03471	Typhimurium-S418_00533	Anatum-S234_03801	Javiana-S200_01872	Hadar-S219_04289	Enteritidis-S187_01954	Montevideo-S239_01734	Typhimurium-S188_00156	Gallinarum-S173_01691	Derby-S228_01510	Daytona-S341_00070	Heidelberg-S431_01809	Enteritidis-S186_02360	Fresno-S38_00319	Elisabethville-S36_04358	Javiana-S202_01132	Enteritidis-S422_04245	Heidelberg-S370_04196
CLUSTER025555	C-braakii-S58_04137	Cys-tRNA(Pro)/Cys-tRNA(Cys) deacylase YbaK	95	Typhimurium-S373_00667	Newport-S566_00414	Orientalis-S45_00367	Typhimurium-S189_01439	Enteritidis-S420_02686	Amager-S25_04151	Typhimurium-S441_01566	Paratyphi-A-S399_02395	Ohio-S315_04131	Newport-S196_00597	Heidelberg-S190_03346	Duesseldorf-S35_00329	Senftenberg-S271_00271	Tyresoe-S51_03799	Brandenburg-S291_03921	Tennessee-S343_03403	Javiana-S201_04229	Saintpaul-S204_02752	Enteritidis-S424_01293	Weston-S54_04011	Indikan-S41_03755	Pasing-S46_03308	Newport-S2_00701	Typhi-S404_02275	Heidelberg-S191_00603	Infantis-S198_04024	Poona-S307_02247	Solt-S47_03083	Newport-S195_04305	Typhimurium-S418_01277	Anatum-S234_01843	Javiana-S200_00889	Hadar-S219_02847	Enteritidis-S187_02715	Montevideo-S239_03181	Typhimurium-S188_01660	Gallinarum-S173_02947	Derby-S228_00450	Daytona-S341_04107	Heidelberg-S431_03770	Enteritidis-S186_02054	Fresno-S38_04251	Elisabethville-S36_03546	Javiana-S202_04147	Enteritidis-S422_01216	Heidelberg-S370_03545
CLUSTER025554	C-braakii--S64_01857	IS1595 family transposase ISSsu9	95	Typhimurium-S373_01572	Newport-S566_03526	Orientalis-S45_00325	Typhimurium-S189_04404	Enteritidis-S420_02171	Amager-S25_00399	Typhimurium-S441_02791	Paratyphi-A-S399_03394	Ohio-S315_02753	Newport-S196_02680	Heidelberg-S190_00490	Duesseldorf-S35_00624	Senftenberg-S271_02238	Tyresoe-S51_02552	Brandenburg-S291_01565	Tennessee-S343_01965	Javiana-S201_00246	Saintpaul-S204_01352	Enteritidis-S424_04604	Weston-S54_02756	Indikan-S41_03060	Pasing-S46_01680	Newport-S2_04461	Typhi-S404_01131	Heidelberg-S191_00314	Infantis-S198_03308	Poona-S307_02849	Solt-S47_03853	Newport-S195_01744	Typhimurium-S418_04192	Anatum-S234_00777	Javiana-S200_01999	Hadar-S219_01803	Enteritidis-S187_00522	Montevideo-S239_04531	Typhimurium-S188_03309	Gallinarum-S173_04563	Derby-S228_00650	Daytona-S341_01292	Heidelberg-S431_02514	Enteritidis-S186_02806	Fresno-S38_01954	Elisabethville-S36_01564	Javiana-S202_02693	Enteritidis-S422_03959	Heidelberg-S370_00858
CLUSTER025552	Anatum-S234_00296	2-C-methyl-D-erythritol 2,4-cyclodiphosphate synthase	95	Typhimurium-S373_00374	Newport-S566_01224	Orientalis-S45_00948	Typhimurium-S189_02496	Enteritidis-S420_00825	Amager-S25_02404	Typhimurium-S441_04311	Paratyphi-A-S399_04176	Ohio-S315_01720	Newport-S196_02717	Heidelberg-S190_04145	Duesseldorf-S35_00996	Senftenberg-S271_04688	Tyresoe-S51_02776	Brandenburg-S291_03082	Tennessee-S343_02803	Javiana-S201_01328	Saintpaul-S204_00807	Enteritidis-S424_04190	Weston-S54_00811	Indikan-S41_02037	Pasing-S46_01244	Newport-S2_04119	Typhi-S404_02790	Heidelberg-S191_03800	Infantis-S198_02223	Poona-S307_03478	Solt-S47_00311	Newport-S195_03201	Typhimurium-S418_04736	Anatum-S234_00296	Javiana-S200_00442	Hadar-S219_00118	Enteritidis-S187_01582	Montevideo-S239_00473	Typhimurium-S188_01352	Gallinarum-S173_00469	Derby-S228_04431	Daytona-S341_02407	Heidelberg-S431_03200	Enteritidis-S186_04269	Fresno-S38_00841	Elisabethville-S36_00732	Javiana-S202_00201	Enteritidis-S422_00512	Heidelberg-S370_02975
CLUSTER025543	Citrobacter-sp-S1280_03405	hypothetical protein	95	Typhimurium-S373_00510	Newport-S566_00267	Orientalis-S45_03297	Typhimurium-S189_03941	Enteritidis-S420_02537	Amager-S25_03938	Typhimurium-S441_01410	Paratyphi-A-S399_00086	Ohio-S315_03310	Newport-S196_00812	Heidelberg-S190_03190	Duesseldorf-S35_00171	Senftenberg-S271_03766	Tyresoe-S51_03639	Brandenburg-S291_00463	Tennessee-S343_03736	Javiana-S201_04096	Saintpaul-S204_02909	Enteritidis-S424_01144	Weston-S54_03021	Indikan-S41_03911	Pasing-S46_03175	Newport-S2_01879	Typhi-S404_03146	Heidelberg-S191_00447	Infantis-S198_01791	Poona-S307_02098	Solt-S47_02960	Newport-S195_04094	Typhimurium-S418_01132	Anatum-S234_01990	Javiana-S200_00732	Hadar-S219_03000	Enteritidis-S187_02565	Montevideo-S239_03044	Typhimurium-S188_01503	Gallinarum-S173_02792	Derby-S228_00293	Daytona-S341_02118	Heidelberg-S431_03613	Enteritidis-S186_01905	Fresno-S38_04103	Elisabethville-S36_00844	Javiana-S202_04011	Enteritidis-S422_01067	Heidelberg-S370_03388
CLUSTER025533	Heidelberg-S190_01623	Phosphohistidine phosphatase SixA	95	Typhimurium-S373_01407	Newport-S566_04055	Orientalis-S45_02995	Typhimurium-S189_01110	Enteritidis-S420_00222	Amager-S25_00013	Typhimurium-S441_03465	Paratyphi-A-S399_01128	Ohio-S315_01306	Newport-S196_00238	Heidelberg-S190_01623	Duesseldorf-S35_04190	Senftenberg-S271_03562	Tyresoe-S51_04272	Brandenburg-S291_03417	Tennessee-S343_01578	Javiana-S201_00774	Saintpaul-S204_02085	Enteritidis-S424_00844	Weston-S54_01455	Indikan-S41_02758	Pasing-S46_02911	Newport-S2_00435	Typhi-S404_00777	Heidelberg-S191_02433	Infantis-S198_02701	Poona-S307_02472	Solt-S47_04167	Newport-S195_00701	Typhimurium-S418_03768	Anatum-S234_04253	Javiana-S200_01568	Hadar-S219_01091	Enteritidis-S187_00222	Montevideo-S239_04194	Typhimurium-S188_00955	Gallinarum-S173_03500	Derby-S228_01829	Daytona-S341_01002	Heidelberg-S431_01108	Enteritidis-S186_00222	Fresno-S38_03853	Elisabethville-S36_04664	Javiana-S202_01620	Enteritidis-S422_02562	Heidelberg-S370_01922
CLUSTER025519	C-farmeri-S80_01387	Nucleoid-associated protein YejK	95	Typhimurium-S373_02501	Newport-S566_04456	Orientalis-S45_01529	Typhimurium-S189_00214	Enteritidis-S420_03009	Amager-S25_00765	Typhimurium-S441_01844	Paratyphi-A-S399_00916	Ohio-S315_00127	Newport-S196_02462	Heidelberg-S190_01509	Duesseldorf-S35_02888	Senftenberg-S271_02884	Tyresoe-S51_01480	Brandenburg-S291_01973	Tennessee-S343_03336	Javiana-S201_02834	Saintpaul-S204_04431	Enteritidis-S424_01889	Weston-S54_03287	Indikan-S41_01306	Pasing-S46_03432	Newport-S2_01267	Typhi-S404_01065	Heidelberg-S191_02320	Infantis-S198_01166	Poona-S307_01449	Solt-S47_01653	Newport-S195_02589	Typhimurium-S418_03495	Anatum-S234_03563	Javiana-S200_02797	Hadar-S219_00056	Enteritidis-S187_02949	Montevideo-S239_01320	Typhimurium-S188_03477	Gallinarum-S173_02111	Derby-S228_02339	Daytona-S341_01706	Heidelberg-S431_02075	Enteritidis-S186_03786	Fresno-S38_01531	Elisabethville-S36_03492	Javiana-S202_02517	Enteritidis-S422_03753	Heidelberg-S370_01873
CLUSTER025518	C-braakii--S64_02889	hypothetical protein	95	Typhimurium-S373_04148	Newport-S566_00876	Orientalis-S45_01666	Typhimurium-S189_02147	Enteritidis-S420_00476	Amager-S25_02069	Typhimurium-S441_03798	Paratyphi-A-S399_01708	Ohio-S315_02082	Newport-S196_03775	Heidelberg-S190_02677	Duesseldorf-S35_01370	Senftenberg-S271_00776	Tyresoe-S51_03144	Brandenburg-S291_02136	Tennessee-S343_04635	Javiana-S201_00486	Saintpaul-S204_00460	Enteritidis-S424_03840	Weston-S54_00464	Indikan-S41_01681	Pasing-S46_03517	Newport-S2_02473	Typhi-S404_01596	Heidelberg-S191_03437	Infantis-S198_01251	Poona-S307_03126	Solt-S47_02574	Newport-S195_02832	Typhimurium-S418_00711	Anatum-S234_01296	Javiana-S200_04269	Hadar-S219_00486	Enteritidis-S187_01232	Montevideo-S239_00687	Typhimurium-S188_00828	Gallinarum-S173_00121	Derby-S228_03780	Daytona-S341_02637	Heidelberg-S431_02838	Enteritidis-S186_03919	Fresno-S38_01195	Elisabethville-S36_04528	Javiana-S202_00543	Enteritidis-S422_00123	Heidelberg-S370_02614
CLUSTER006358	Litchfield-S272_03135	Tail-specific protease	95	Typhimurium-S373_03991	Newport-S566_03308	Orientalis-S45_00492	Typhimurium-S189_03988	Enteritidis-S420_04001	Amager-S25_01217	Typhimurium-S441_02192	Paratyphi-A-S399_03290	Ohio-S315_00745	Newport-S196_02055	Heidelberg-S190_01131	Duesseldorf-S35_02492	Senftenberg-S271_01599	Tyresoe-S51_01917	Brandenburg-S291_00670	Tennessee-S343_00918	Javiana-S201_02437	Saintpaul-S204_04054	Enteritidis-S424_02937	Weston-S54_03380	Indikan-S41_04253	Pasing-S46_03619	Newport-S2_03284	Typhi-S404_04201	Heidelberg-S191_01941	Infantis-S198_00800	Poona-S307_00287	Solt-S47_01119	Newport-S195_01442	Typhimurium-S418_03161	Anatum-S234_03172	Javiana-S200_03844	Hadar-S219_00906	Enteritidis-S187_03996	Montevideo-S239_03879	Typhimurium-S188_04449	Gallinarum-S173_01087	Derby-S228_03364	Daytona-S341_00847	Heidelberg-S431_00900	Enteritidis-S186_01259	Fresno-S38_02779	Elisabethville-S36_03182	Javiana-S202_02059	Enteritidis-S422_01582	Heidelberg-S370_01495
CLUSTER006495	C-freundii-S20_03365	50S ribosomal protein L29	95	Typhimurium-S373_02023	Newport-S566_02093	Orientalis-S45_01256	Typhimurium-S189_01277	Enteritidis-S420_01093	Amager-S25_01647	Typhimurium-S441_04517	Paratyphi-A-S399_03994	Ohio-S315_02818	Newport-S196_04259	Heidelberg-S190_02549	Duesseldorf-S35_03315	Senftenberg-S271_02573	Tyresoe-S51_04027	Brandenburg-S291_04182	Tennessee-S343_00645	Javiana-S201_00442	Saintpaul-S204_01139	Enteritidis-S424_00247	Weston-S54_00330	Indikan-S41_02278	Pasing-S46_04170	Newport-S2_03059	Typhi-S404_02613	Heidelberg-S191_04401	Infantis-S198_04312	Poona-S307_01827	Solt-S47_00690	Newport-S195_00044	Typhimurium-S418_02291	Anatum-S234_01445	Javiana-S200_02320	Hadar-S219_01408	Enteritidis-S187_00733	Montevideo-S239_03647	Typhimurium-S188_04319	Gallinarum-S173_00988	Derby-S228_01791	Daytona-S341_01461	Heidelberg-S431_02710	Enteritidis-S186_00545	Fresno-S38_00636	Elisabethville-S36_00361	Javiana-S202_00787	Enteritidis-S422_02727	Heidelberg-S370_02494
CLUSTER025502	Solt-S47_02041	Oligopeptide transport ATP-binding protein OppF	95	Typhimurium-S373_00980	Newport-S566_01902	Orientalis-S45_03682	Typhimurium-S189_03034	Enteritidis-S420_01955	Amager-S25_02781	Typhimurium-S441_03221	Paratyphi-A-S399_03752	Ohio-S315_00361	Newport-S196_04069	Heidelberg-S190_02237	Duesseldorf-S35_03119	Senftenberg-S271_00063	Tyresoe-S51_00297	Brandenburg-S291_01758	Tennessee-S343_00464	Javiana-S201_03352	Saintpaul-S204_00146	Enteritidis-S424_01697	Weston-S54_02058	Indikan-S41_00736	Pasing-S46_02496	Newport-S2_02869	Typhi-S404_00459	Heidelberg-S191_03046	Infantis-S198_01516	Poona-S307_01646	Solt-S47_02041	Newport-S195_03570	Typhimurium-S418_00632	Anatum-S234_03895	Javiana-S200_01339	Hadar-S219_04188	Enteritidis-S187_02053	Montevideo-S239_01821	Typhimurium-S188_00393	Gallinarum-S173_01792	Derby-S228_01600	Daytona-S341_03631	Heidelberg-S431_01908	Enteritidis-S186_02459	Fresno-S38_00422	Elisabethville-S36_04714	Javiana-S202_01226	Enteritidis-S422_04344	Heidelberg-S370_04295
CLUSTER025498	Enteritidis-S186_01606	2-alkyl-3-oxoalkanoate reductase	95	Typhimurium-S373_01860	Newport-S566_00019	Orientalis-S45_04282	Typhimurium-S189_04114	Enteritidis-S420_04349	Amager-S25_03057	Typhimurium-S441_00718	Paratyphi-A-S399_00303	Ohio-S315_03519	Newport-S196_01064	Heidelberg-S190_02948	Duesseldorf-S35_01616	Senftenberg-S271_01943	Tyresoe-S51_00906	Brandenburg-S291_01298	Tennessee-S343_03965	Javiana-S201_03869	Saintpaul-S204_03152	Enteritidis-S424_03284	Weston-S54_03624	Indikan-S41_04324	Pasing-S46_03771	Newport-S2_02118	Typhi-S404_03363	Heidelberg-S191_04043	Infantis-S198_03899	Poona-S307_01876	Solt-S47_02738	Newport-S195_03844	Typhimurium-S418_02496	Anatum-S234_02229	Javiana-S200_02158	Hadar-S219_03229	Enteritidis-S187_04346	Montevideo-S239_02378	Typhimurium-S188_02809	Gallinarum-S173_01475	Derby-S228_03642	Daytona-S341_01959	Heidelberg-S431_03372	Enteritidis-S186_01606	Fresno-S38_00037	Elisabethville-S36_01382	Javiana-S202_03784	Enteritidis-S422_01931	Heidelberg-S370_03147
CLUSTER006976	C-farmeri-S80_02368	50S ribosomal protein L27	95	Typhimurium-S373_03001	Newport-S566_00850	Orientalis-S45_01639	Typhimurium-S189_02118	Enteritidis-S420_00448	Amager-S25_02094	Typhimurium-S441_00009	Paratyphi-A-S399_01683	Ohio-S315_04385	Newport-S196_03749	Heidelberg-S190_02651	Duesseldorf-S35_01397	Senftenberg-S271_00747	Tyresoe-S51_03172	Brandenburg-S291_02111	Tennessee-S343_04609	Javiana-S201_00511	Saintpaul-S204_00432	Enteritidis-S424_03812	Weston-S54_00436	Indikan-S41_01654	Pasing-S46_03542	Newport-S2_02447	Typhi-S404_01571	Heidelberg-S191_03411	Infantis-S198_01224	Poona-S307_03101	Solt-S47_00003	Newport-S195_02806	Typhimurium-S418_00683	Anatum-S234_01322	Javiana-S200_03193	Hadar-S219_00460	Enteritidis-S187_01204	Montevideo-S239_00661	Typhimurium-S188_01977	Gallinarum-S173_00093	Derby-S228_02158	Daytona-S341_02610	Heidelberg-S431_02812	Enteritidis-S186_03891	Fresno-S38_01221	Elisabethville-S36_04503	Javiana-S202_00568	Enteritidis-S422_00095	Heidelberg-S370_02588
CLUSTER006914	Citrobacter-sp-S1284_03156	Phosphate transport system permease protein PstC	95	Typhimurium-S373_01261	Newport-S566_01692	Orientalis-S45_00866	Typhimurium-S189_01045	Enteritidis-S420_01733	Amager-S25_03791	Typhimurium-S441_02987	Paratyphi-A-S399_01972	Ohio-S315_01481	Newport-S196_04563	Heidelberg-S190_01563	Duesseldorf-S35_00034	Senftenberg-S271_02621	Tyresoe-S51_03298	Brandenburg-S291_01795	Tennessee-S343_02851	Javiana-S201_00935	Saintpaul-S204_02250	Enteritidis-S424_01009	Weston-S54_03531	Indikan-S41_02213	Pasing-S46_02110	Newport-S2_00309	Typhi-S404_01860	Heidelberg-S191_02373	Infantis-S198_00256	Poona-S307_00922	Solt-S47_01892	Newport-S195_01545	Typhimurium-S418_02219	Anatum-S234_01565	Javiana-S200_01746	Hadar-S219_02417	Enteritidis-S187_02429	Montevideo-S239_04393	Typhimurium-S188_04143	Gallinarum-S173_03331	Derby-S228_01386	Daytona-S341_01356	Heidelberg-S431_01047	Enteritidis-S186_01770	Fresno-S38_00192	Elisabethville-S36_02117	Javiana-S202_00832	Enteritidis-S422_00932	Heidelberg-S370_04066
CLUSTER006922	C-amalonaticus-S63_04644	Sigma-E factor regulatory protein RseB	95	Typhimurium-S373_01361	Newport-S566_03804	Orientalis-S45_02790	Typhimurium-S189_02051	Enteritidis-S420_00018	Amager-S25_00210	Typhimurium-S441_01807	Paratyphi-A-S399_01394	Ohio-S315_01033	Newport-S196_04312	Heidelberg-S190_04350	Duesseldorf-S35_04450	Senftenberg-S271_03992	Tyresoe-S51_04059	Brandenburg-S291_03284	Tennessee-S343_01777	Javiana-S201_01784	Saintpaul-S204_01885	Enteritidis-S424_00109	Weston-S54_04091	Indikan-S41_00102	Pasing-S46_03703	Newport-S2_00019	Typhi-S404_00570	Heidelberg-S191_01153	Infantis-S198_01970	Poona-S307_02668	Solt-S47_03904	Newport-S195_00214	Typhimurium-S418_04040	Anatum-S234_04054	Javiana-S200_01711	Hadar-S219_00349	Enteritidis-S187_00018	Montevideo-S239_03931	Typhimurium-S188_00920	Gallinarum-S173_03219	Derby-S228_02189	Daytona-S341_01790	Heidelberg-S431_00111	Enteritidis-S186_00018	Fresno-S38_02610	Elisabethville-S36_01020	Javiana-S202_01414	Enteritidis-S422_02359	Heidelberg-S370_00396
CLUSTER006927	Citrobacter-sp-S1285_00988	Cytochrome bo(3) ubiquinol oxidase subunit 2	95	Typhimurium-S373_00718	Newport-S566_00465	Orientalis-S45_04068	Typhimurium-S189_01491	Enteritidis-S420_02738	Amager-S25_04204	Typhimurium-S441_01617	Paratyphi-A-S399_02445	Ohio-S315_04181	Newport-S196_00545	Heidelberg-S190_03399	Duesseldorf-S35_00381	Senftenberg-S271_00321	Tyresoe-S51_03851	Brandenburg-S291_03973	Tennessee-S343_03453	Javiana-S201_04281	Saintpaul-S204_02701	Enteritidis-S424_01344	Weston-S54_03959	Indikan-S41_03703	Pasing-S46_03359	Newport-S2_00752	Typhi-S404_02325	Heidelberg-S191_00655	Infantis-S198_04077	Poona-S307_02298	Solt-S47_03134	Newport-S195_04356	Typhimurium-S418_01328	Anatum-S234_01792	Javiana-S200_00940	Hadar-S219_02797	Enteritidis-S187_02766	Montevideo-S239_03233	Typhimurium-S188_01711	Gallinarum-S173_03000	Derby-S228_00500	Daytona-S341_04159	Heidelberg-S431_03822	Enteritidis-S186_02105	Fresno-S38_04301	Elisabethville-S36_03596	Javiana-S202_04198	Enteritidis-S422_01268	Heidelberg-S370_03597
CLUSTER006928	Citrobacter-sp-S647_01660	hypothetical protein	95	Typhimurium-S373_01750	Newport-S566_02319	Orientalis-S45_02091	Typhimurium-S189_00989	Enteritidis-S420_01457	Amager-S25_03679	Typhimurium-S441_02676	Paratyphi-A-S399_00679	Ohio-S315_02171	Newport-S196_03602	Heidelberg-S190_00212	Duesseldorf-S35_03725	Senftenberg-S271_02127	Tyresoe-S51_00213	Brandenburg-S291_04020	Tennessee-S343_02385	Javiana-S201_01688	Saintpaul-S204_01769	Enteritidis-S424_03628	Weston-S54_00210	Indikan-S41_00562	Pasing-S46_02059	Newport-S2_01644	Typhi-S404_00193	Heidelberg-S191_01073	Infantis-S198_03032	Poona-S307_04155	Solt-S47_01449	Newport-S195_02143	Typhimurium-S418_02056	Anatum-S234_01174	Javiana-S200_03088	Hadar-S219_00796	Enteritidis-S187_00947	Montevideo-S239_04924	Typhimurium-S188_03988	Gallinarum-S173_00871	Derby-S228_00865	Daytona-S341_02553	Heidelberg-S431_01406	Enteritidis-S186_00759	Fresno-S38_02356	Elisabethville-S36_01150	Javiana-S202_03080	Enteritidis-S422_02261	Heidelberg-S370_00220
CLUSTER006933	Anatum-S234_03144	Cell division topological specificity factor	95	Typhimurium-S373_03964	Newport-S566_03281	Orientalis-S45_02215	Typhimurium-S189_03235	Enteritidis-S420_03974	Amager-S25_01245	Typhimurium-S441_03598	Paratyphi-A-S399_03263	Ohio-S315_00718	Newport-S196_02028	Heidelberg-S190_01103	Duesseldorf-S35_02464	Senftenberg-S271_01571	Tyresoe-S51_01945	Brandenburg-S291_00698	Tennessee-S343_00946	Javiana-S201_02409	Saintpaul-S204_04027	Enteritidis-S424_02910	Weston-S54_03353	Indikan-S41_04226	Pasing-S46_02597	Newport-S2_03257	Typhi-S404_04174	Heidelberg-S191_01914	Infantis-S198_00773	Poona-S307_00315	Solt-S47_01950	Newport-S195_01415	Typhimurium-S418_03134	Anatum-S234_03144	Javiana-S200_03817	Hadar-S219_00879	Enteritidis-S187_03969	Montevideo-S239_03851	Typhimurium-S188_04422	Gallinarum-S173_01059	Derby-S228_03337	Daytona-S341_00820	Heidelberg-S431_00872	Enteritidis-S186_01232	Fresno-S38_02751	Elisabethville-S36_03154	Javiana-S202_02032	Enteritidis-S422_01555	Heidelberg-S370_01468
CLUSTER006954	Citrobacter-sp-S1283_01389	Acetolactate synthase isozyme 2 small subunit	95	Typhimurium-S373_03636	Newport-S566_03639	Orientalis-S45_04036	Typhimurium-S189_02813	Enteritidis-S420_02418	Amager-S25_02593	Typhimurium-S441_03738	Paratyphi-A-S399_02238	Ohio-S315_03038	Newport-S196_03238	Heidelberg-S190_03914	Duesseldorf-S35_03905	Senftenberg-S271_03656	Tyresoe-S51_01464	Brandenburg-S291_02291	Tennessee-S343_02563	Javiana-S201_02934	Saintpaul-S204_02365	Enteritidis-S424_00391	Weston-S54_02572	Indikan-S41_01321	Pasing-S46_01158	Newport-S2_04284	Typhi-S404_01979	Heidelberg-S191_00131	Infantis-S198_03695	Poona-S307_04308	Solt-S47_01270	Newport-S195_02678	Typhimurium-S418_00353	Anatum-S234_03656	Javiana-S200_04215	Hadar-S219_01630	Enteritidis-S187_01863	Montevideo-S239_02296	Typhimurium-S188_04261	Gallinarum-S173_02688	Derby-S228_01346	Daytona-S341_03442	Heidelberg-S431_04338	Enteritidis-S186_00984	Fresno-S38_01769	Elisabethville-S36_02681	Javiana-S202_00747	Enteritidis-S422_02821	Heidelberg-S370_04522
CLUSTER006955	Citrobacter-sp-S60_02815	hypothetical protein	95	Typhimurium-S373_00527	Newport-S566_00284	Orientalis-S45_03280	Typhimurium-S189_03958	Enteritidis-S420_02554	Amager-S25_03955	Typhimurium-S441_01427	Paratyphi-A-S399_00069	Ohio-S315_03293	Newport-S196_00795	Heidelberg-S190_03207	Duesseldorf-S35_00188	Senftenberg-S271_03783	Tyresoe-S51_03656	Brandenburg-S291_00480	Tennessee-S343_03719	Javiana-S201_04114	Saintpaul-S204_02892	Enteritidis-S424_01161	Weston-S54_03038	Indikan-S41_03894	Pasing-S46_03192	Newport-S2_01896	Typhi-S404_03129	Heidelberg-S191_00464	Infantis-S198_01808	Poona-S307_02116	Solt-S47_02977	Newport-S195_04111	Typhimurium-S418_01149	Anatum-S234_01973	Javiana-S200_00749	Hadar-S219_02983	Enteritidis-S187_02582	Montevideo-S239_03061	Typhimurium-S188_01520	Gallinarum-S173_02810	Derby-S228_00310	Daytona-S341_02135	Heidelberg-S431_03630	Enteritidis-S186_01922	Fresno-S38_04120	Elisabethville-S36_00861	Javiana-S202_04029	Enteritidis-S422_01084	Heidelberg-S370_03405
CLUSTER006959	Infantis-S198_03877	Glutaredoxin 1	95	Typhimurium-S373_01882	Newport-S566_00041	Orientalis-S45_04304	Typhimurium-S189_04136	Enteritidis-S420_04371	Amager-S25_03035	Typhimurium-S441_00696	Paratyphi-A-S399_00281	Ohio-S315_03497	Newport-S196_01042	Heidelberg-S190_02970	Duesseldorf-S35_01594	Senftenberg-S271_01965	Tyresoe-S51_00884	Brandenburg-S291_01320	Tennessee-S343_03943	Javiana-S201_03891	Saintpaul-S204_03130	Enteritidis-S424_03306	Weston-S54_03646	Indikan-S41_04346	Pasing-S46_03793	Newport-S2_02095	Typhi-S404_03341	Heidelberg-S191_04065	Infantis-S198_03877	Poona-S307_01898	Solt-S47_02760	Newport-S195_03866	Typhimurium-S418_02518	Anatum-S234_02207	Javiana-S200_02180	Hadar-S219_03207	Enteritidis-S187_04368	Montevideo-S239_02356	Typhimurium-S188_02831	Gallinarum-S173_01497	Derby-S228_03664	Daytona-S341_01937	Heidelberg-S431_03394	Enteritidis-S186_01628	Fresno-S38_00060	Elisabethville-S36_01360	Javiana-S202_03806	Enteritidis-S422_01953	Heidelberg-S370_03169
CLUSTER006970	Heidelberg-S431_00120	Ferredoxin YfhL	95	Typhimurium-S373_01164	Newport-S566_03865	Orientalis-S45_02799	Typhimurium-S189_01942	Enteritidis-S420_00027	Amager-S25_00201	Typhimurium-S441_00950	Paratyphi-A-S399_01325	Ohio-S315_01042	Newport-S196_00047	Heidelberg-S190_04359	Duesseldorf-S35_04441	Senftenberg-S271_04001	Tyresoe-S51_04068	Brandenburg-S291_03293	Tennessee-S343_01768	Javiana-S201_00574	Saintpaul-S204_01894	Enteritidis-S424_00118	Weston-S54_04100	Indikan-S41_00111	Pasing-S46_03694	Newport-S2_04510	Typhi-S404_00579	Heidelberg-S191_01162	Infantis-S198_01961	Poona-S307_02659	Solt-S47_03913	Newport-S195_00511	Typhimurium-S418_03953	Anatum-S234_04063	Javiana-S200_03992	Hadar-S219_00358	Enteritidis-S187_00027	Montevideo-S239_03940	Typhimurium-S188_00577	Gallinarum-S173_03228	Derby-S228_02262	Daytona-S341_01781	Heidelberg-S431_00120	Enteritidis-S186_00027	Fresno-S38_02619	Elisabethville-S36_02493	Javiana-S202_01423	Enteritidis-S422_02368	Heidelberg-S370_00405
CLUSTER006975	Braenderup-S208_04371	Phosphocarrier protein HPr	95	Typhimurium-S373_02109	Newport-S566_04008	Orientalis-S45_02942	Typhimurium-S189_03219	Enteritidis-S420_00172	Amager-S25_00059	Typhimurium-S441_03418	Paratyphi-A-S399_01175	Ohio-S315_01186	Newport-S196_00191	Heidelberg-S190_04500	Duesseldorf-S35_04298	Senftenberg-S271_04146	Tyresoe-S51_04215	Brandenburg-S291_03594	Tennessee-S343_01624	Javiana-S201_00720	Saintpaul-S204_02038	Enteritidis-S424_00793	Weston-S54_04241	Indikan-S41_01420	Pasing-S46_02863	Newport-S2_00388	Typhi-S404_00729	Heidelberg-S191_01303	Infantis-S198_00184	Poona-S307_02519	Solt-S47_04056	Newport-S195_00654	Typhimurium-S418_03720	Anatum-S234_04207	Javiana-S200_02405	Hadar-S219_01044	Enteritidis-S187_00172	Montevideo-S239_04082	Typhimurium-S188_02765	Gallinarum-S173_03550	Derby-S228_00135	Daytona-S341_01089	Heidelberg-S431_00261	Enteritidis-S186_00172	Fresno-S38_03918	Elisabethville-S36_00083	Javiana-S202_01573	Enteritidis-S422_02513	Heidelberg-S370_00546
CLUSTER006982	Citrobacter-sp-S647_05189	hypothetical protein	95	Typhimurium-S373_03639	Newport-S566_03642	Orientalis-S45_04039	Typhimurium-S189_02816	Enteritidis-S420_02421	Amager-S25_02596	Typhimurium-S441_03741	Paratyphi-A-S399_02242	Ohio-S315_03041	Newport-S196_03241	Heidelberg-S190_03917	Duesseldorf-S35_03908	Senftenberg-S271_03659	Tyresoe-S51_01467	Brandenburg-S291_02294	Tennessee-S343_02566	Javiana-S201_02937	Saintpaul-S204_02368	Enteritidis-S424_00394	Weston-S54_02575	Indikan-S41_01324	Pasing-S46_01161	Newport-S2_04287	Typhi-S404_01983	Heidelberg-S191_00134	Infantis-S198_03698	Poona-S307_04311	Solt-S47_01273	Newport-S195_02681	Typhimurium-S418_00356	Anatum-S234_03659	Javiana-S200_04218	Hadar-S219_01633	Enteritidis-S187_01866	Montevideo-S239_02299	Typhimurium-S188_04264	Gallinarum-S173_02691	Derby-S228_01349	Daytona-S341_03445	Heidelberg-S431_04341	Enteritidis-S186_00987	Fresno-S38_01772	Elisabethville-S36_02684	Javiana-S202_00750	Enteritidis-S422_02824	Heidelberg-S370_04525
CLUSTER006525	Paratyphi-A-S399_01195	Oxygen-dependent coproporphyrinogen-III oxidase	95	Typhimurium-S373_02089	Newport-S566_03988	Orientalis-S45_02922	Typhimurium-S189_03199	Enteritidis-S420_00152	Amager-S25_00079	Typhimurium-S441_03398	Paratyphi-A-S399_01195	Ohio-S315_01166	Newport-S196_00171	Heidelberg-S190_04480	Duesseldorf-S35_04318	Senftenberg-S271_04125	Tyresoe-S51_04195	Brandenburg-S291_03574	Tennessee-S343_01645	Javiana-S201_00701	Saintpaul-S204_02018	Enteritidis-S424_00773	Weston-S54_04221	Indikan-S41_01401	Pasing-S46_02843	Newport-S2_00368	Typhi-S404_00709	Heidelberg-S191_01283	Infantis-S198_00164	Poona-S307_02538	Solt-S47_04035	Newport-S195_00634	Typhimurium-S418_03700	Anatum-S234_04187	Javiana-S200_02385	Hadar-S219_01025	Enteritidis-S187_00152	Montevideo-S239_04062	Typhimurium-S188_02745	Gallinarum-S173_03571	Derby-S228_00115	Daytona-S341_01069	Heidelberg-S431_00241	Enteritidis-S186_00152	Fresno-S38_03939	Elisabethville-S36_00064	Javiana-S202_01553	Enteritidis-S422_02493	Heidelberg-S370_00526
CLUSTER007070	C-freundii-S83_02016	Membrane-bound lytic murein transglycosylase C	95	Typhimurium-S373_04313	Newport-S566_01040	Orientalis-S45_01137	Typhimurium-S189_02312	Enteritidis-S420_00636	Amager-S25_01897	Typhimurium-S441_03960	Paratyphi-A-S399_01875	Ohio-S315_01918	Newport-S196_02901	Heidelberg-S190_02837	Duesseldorf-S35_01193	Senftenberg-S271_04667	Tyresoe-S51_02965	Brandenburg-S291_03256	Tennessee-S343_03062	Javiana-S201_01157	Saintpaul-S204_00625	Enteritidis-S424_04000	Weston-S54_00627	Indikan-S41_01848	Pasing-S46_01417	Newport-S2_00179	Typhi-S404_01763	Heidelberg-S191_03596	Infantis-S198_02418	Poona-S307_03658	Solt-S47_00489	Newport-S195_02996	Typhimurium-S418_00877	Anatum-S234_00479	Javiana-S200_04429	Hadar-S219_00663	Enteritidis-S187_01392	Montevideo-S239_00897	Typhimurium-S188_03877	Gallinarum-S173_00289	Derby-S228_03938	Daytona-S341_00571	Heidelberg-S431_02997	Enteritidis-S186_04079	Fresno-S38_01029	Elisabethville-S36_03217	Javiana-S202_00372	Enteritidis-S422_00322	Heidelberg-S370_02773
CLUSTER024977	Citrobacter-sp-S649_03826	50S ribosomal protein L1	95	Typhimurium-S373_00862	Newport-S566_04478	Orientalis-S45_04372	Typhimurium-S189_04596	Enteritidis-S420_02935	Amager-S25_01798	Typhimurium-S441_00899	Paratyphi-A-S399_00967	Ohio-S315_00338	Newport-S196_00012	Heidelberg-S190_00287	Duesseldorf-S35_02927	Senftenberg-S271_04479	Tyresoe-S51_02353	Brandenburg-S291_01385	Tennessee-S343_04514	Javiana-S201_03582	Saintpaul-S204_01074	Enteritidis-S424_00210	Weston-S54_03596	Indikan-S41_02150	Pasing-S46_04378	Newport-S2_02669	Typhi-S404_01075	Heidelberg-S191_03204	Infantis-S198_02014	Poona-S307_04341	Solt-S47_00526	Newport-S195_02689	Typhimurium-S418_03216	Anatum-S234_01516	Javiana-S200_01159	Hadar-S219_01362	Enteritidis-S187_04502	Montevideo-S239_04349	Typhimurium-S188_00267	Gallinarum-S173_04126	Derby-S228_00041	Daytona-S341_01415	Heidelberg-S431_04607	Enteritidis-S186_04489	Fresno-S38_03644	Elisabethville-S36_02595	Javiana-S202_00890	Enteritidis-S422_04159	Heidelberg-S370_04606
CLUSTER024969	Chingola-S32_01450	Erythronate-4-phosphate dehydrogenase	95	Typhimurium-S373_01424	Newport-S566_04072	Orientalis-S45_03012	Typhimurium-S189_01127	Enteritidis-S420_00239	Amager-S25_04434	Typhimurium-S441_03482	Paratyphi-A-S399_01111	Ohio-S315_01323	Newport-S196_00255	Heidelberg-S190_01640	Duesseldorf-S35_04174	Senftenberg-S271_03547	Tyresoe-S51_04289	Brandenburg-S291_03434	Tennessee-S343_01561	Javiana-S201_00788	Saintpaul-S204_02102	Enteritidis-S424_00861	Weston-S54_01472	Indikan-S41_02775	Pasing-S46_02928	Newport-S2_00452	Typhi-S404_00794	Heidelberg-S191_02450	Infantis-S198_02718	Poona-S307_02459	Solt-S47_04184	Newport-S195_00718	Typhimurium-S418_03785	Anatum-S234_04270	Javiana-S200_01585	Hadar-S219_01108	Enteritidis-S187_00239	Montevideo-S239_04210	Typhimurium-S188_00972	Gallinarum-S173_03483	Derby-S228_01845	Daytona-S341_00985	Heidelberg-S431_01125	Enteritidis-S186_00239	Fresno-S38_03838	Elisabethville-S36_01171	Javiana-S202_01637	Enteritidis-S422_02579	Heidelberg-S370_01939
CLUSTER024963	C-koseri-S79_00752	hypothetical protein	95	Typhimurium-S373_02609	Newport-S566_04340	Orientalis-S45_01423	Typhimurium-S189_00323	Enteritidis-S420_03116	Amager-S25_00878	Typhimurium-S441_01952	Paratyphi-A-S399_00793	Ohio-S315_00018	Newport-S196_02346	Heidelberg-S190_01401	Duesseldorf-S35_02768	Senftenberg-S271_03003	Tyresoe-S51_01598	Brandenburg-S291_01865	Tennessee-S343_03211	Javiana-S201_02717	Saintpaul-S204_04322	Enteritidis-S424_01996	Weston-S54_04289	Indikan-S41_01186	Pasing-S46_00520	Newport-S2_01144	Typhi-S404_00942	Heidelberg-S191_02211	Infantis-S198_01059	Poona-S307_01344	Solt-S47_01539	Newport-S195_02474	Typhimurium-S418_03387	Anatum-S234_03455	Javiana-S200_02905	Hadar-S219_01330	Enteritidis-S187_03056	Montevideo-S239_01215	Typhimurium-S188_03586	Gallinarum-S173_02224	Derby-S228_02462	Daytona-S341_02936	Heidelberg-S431_02183	Enteritidis-S186_03679	Fresno-S38_01405	Elisabethville-S36_00180	Javiana-S202_02399	Enteritidis-S422_03645	Heidelberg-S370_01765
CLUSTER024947	C-amalonaticus-S68_00702	Methyl-accepting chemotaxis protein I	95	Typhimurium-S373_02260	Newport-S566_01367	Orientalis-S45_01846	Typhimurium-S189_00736	Enteritidis-S420_01581	Amager-S25_00550	Typhimurium-S441_02425	Paratyphi-A-S399_01522	Ohio-S315_02462	Newport-S196_03365	Heidelberg-S190_03772	Duesseldorf-S35_03470	Senftenberg-S271_04259	Tyresoe-S51_00738	Brandenburg-S291_01708	Tennessee-S343_02117	Javiana-S201_03054	Saintpaul-S204_01504	Enteritidis-S424_00663	Weston-S54_01358	Indikan-S41_00304	Pasing-S46_01816	Newport-S2_01399	Typhi-S404_01410	Heidelberg-S191_04306	Infantis-S198_03450	Poona-S307_03002	Solt-S47_00855	Newport-S195_01895	Typhimurium-S418_01805	Anatum-S234_00928	Javiana-S200_02556	Hadar-S219_01956	Enteritidis-S187_02350	Montevideo-S239_04679	Typhimurium-S188_03058	Gallinarum-S173_00620	Derby-S228_01143	Daytona-S341_00439	Heidelberg-S431_04196	Enteritidis-S186_01116	Fresno-S38_02099	Elisabethville-S36_01703	Javiana-S202_02837	Enteritidis-S422_03882	Heidelberg-S370_03971
CLUSTER024943	C-freundii-S20_04683	Putative cation/proton antiporter YbaL	95	Typhimurium-S373_00671	Newport-S566_00417	Orientalis-S45_00364	Typhimurium-S189_01443	Enteritidis-S420_02691	Amager-S25_04155	Typhimurium-S441_01570	Paratyphi-A-S399_02398	Ohio-S315_04134	Newport-S196_00593	Heidelberg-S190_03349	Duesseldorf-S35_00333	Senftenberg-S271_00274	Tyresoe-S51_03803	Brandenburg-S291_03925	Tennessee-S343_03406	Javiana-S201_04233	Saintpaul-S204_02748	Enteritidis-S424_01297	Weston-S54_04007	Indikan-S41_03751	Pasing-S46_03312	Newport-S2_00704	Typhi-S404_02278	Heidelberg-S191_00606	Infantis-S198_04027	Poona-S307_02251	Solt-S47_03087	Newport-S195_04308	Typhimurium-S418_01282	Anatum-S234_01840	Javiana-S200_00893	Hadar-S219_02844	Enteritidis-S187_02719	Montevideo-S239_03185	Typhimurium-S188_01664	Gallinarum-S173_02951	Derby-S228_00453	Daytona-S341_04110	Heidelberg-S431_03773	Enteritidis-S186_02058	Fresno-S38_04254	Elisabethville-S36_03549	Javiana-S202_04151	Enteritidis-S422_01221	Heidelberg-S370_03548
CLUSTER024938	Javiana-S203_03672	Ribosome-recycling factor	95	Typhimurium-S373_01704	Newport-S566_03392	Orientalis-S45_00197	Typhimurium-S189_04537	Enteritidis-S420_02308	Amager-S25_00258	Typhimurium-S441_02924	Paratyphi-A-S399_03533	Ohio-S315_02609	Newport-S196_02545	Heidelberg-S190_00344	Duesseldorf-S35_00770	Senftenberg-S271_02384	Tyresoe-S51_02419	Brandenburg-S291_01433	Tennessee-S343_01826	Javiana-S201_00379	Saintpaul-S204_01214	Enteritidis-S424_04466	Weston-S54_02891	Indikan-S41_02925	Pasing-S46_01540	Newport-S2_04320	Typhi-S404_01270	Heidelberg-S191_00168	Infantis-S198_03172	Poona-S307_02717	Solt-S47_03726	Newport-S195_01609	Typhimurium-S418_04324	Anatum-S234_00643	Javiana-S200_02131	Hadar-S219_01662	Enteritidis-S187_00384	Montevideo-S239_01354	Typhimurium-S188_03442	Gallinarum-S173_04424	Derby-S228_00788	Daytona-S341_01148	Heidelberg-S431_02368	Enteritidis-S186_02668	Fresno-S38_01808	Elisabethville-S36_03717	Javiana-S202_02561	Enteritidis-S422_04096	Heidelberg-S370_00712
CLUSTER007163	Newport-S566_03897	Cysteine desulfurase IscS	95	Typhimurium-S373_00896	Newport-S566_03897	Orientalis-S45_02831	Typhimurium-S189_01974	Enteritidis-S420_00060	Amager-S25_00169	Typhimurium-S441_00982	Paratyphi-A-S399_01291	Ohio-S315_01074	Newport-S196_00080	Heidelberg-S190_04391	Duesseldorf-S35_04409	Senftenberg-S271_04033	Tyresoe-S51_04100	Brandenburg-S291_03325	Tennessee-S343_01736	Javiana-S201_00606	Saintpaul-S204_01926	Enteritidis-S424_00150	Weston-S54_04132	Indikan-S41_00143	Pasing-S46_02755	Newport-S2_00573	Typhi-S404_00613	Heidelberg-S191_01194	Infantis-S198_01929	Poona-S307_02626	Solt-S47_03945	Newport-S195_00543	Typhimurium-S418_03985	Anatum-S234_04095	Javiana-S200_01194	Hadar-S219_00933	Enteritidis-S187_00059	Montevideo-S239_03972	Typhimurium-S188_00346	Gallinarum-S173_03261	Derby-S228_02294	Daytona-S341_04412	Heidelberg-S431_00152	Enteritidis-S186_00059	Fresno-S38_02651	Elisabethville-S36_02525	Javiana-S202_01455	Enteritidis-S422_02401	Heidelberg-S370_00437
CLUSTER007165	C-braakii--S86_01321	Ribosomal RNA large subunit methyltransferase I	95	Typhimurium-S373_04446	Newport-S566_02548	Orientalis-S45_01328	Typhimurium-S189_01783	Enteritidis-S420_04247	Amager-S25_03147	Typhimurium-S441_01106	Paratyphi-A-S399_00402	Ohio-S315_03625	Newport-S196_01156	Heidelberg-S190_01892	Duesseldorf-S35_01705	Senftenberg-S271_01853	Tyresoe-S51_00992	Brandenburg-S291_02716	Tennessee-S343_04055	Javiana-S201_03782	Saintpaul-S204_03296	Enteritidis-S424_03182	Weston-S54_01710	Indikan-S41_03252	Pasing-S46_02370	Newport-S2_02210	Typhi-S404_03462	Heidelberg-S191_02701	Infantis-S198_02544	Poona-S307_00775	Solt-S47_00603	Newport-S195_00274	Typhimurium-S418_01402	Anatum-S234_02345	Javiana-S200_00589	Hadar-S219_03378	Enteritidis-S187_04243	Montevideo-S239_02465	Typhimurium-S188_00641	Gallinarum-S173_01384	Derby-S228_03552	Daytona-S341_04366	Heidelberg-S431_01562	Enteritidis-S186_01504	Fresno-S38_03024	Elisabethville-S36_04240	Javiana-S202_03640	Enteritidis-S422_01829	Heidelberg-S370_02172
CLUSTER007177	Enteritidis-S186_03442	Multidrug resistance protein MdtH	95	Typhimurium-S373_04530	Newport-S566_02633	Orientalis-S45_00130	Typhimurium-S189_01867	Enteritidis-S420_03297	Amager-S25_03231	Typhimurium-S441_01190	Paratyphi-A-S399_00491	Ohio-S315_03709	Newport-S196_01240	Heidelberg-S190_01976	Duesseldorf-S35_01790	Senftenberg-S271_03170	Tyresoe-S51_01076	Brandenburg-S291_02437	Tennessee-S343_04138	Javiana-S201_03697	Saintpaul-S204_03380	Enteritidis-S424_02235	Weston-S54_01794	Indikan-S41_03335	Pasing-S46_00675	Newport-S2_02296	Typhi-S404_03551	Heidelberg-S191_02785	Infantis-S198_02628	Poona-S307_01019	Solt-S47_01705	Newport-S195_00358	Typhimurium-S418_01486	Anatum-S234_02429	Javiana-S200_04035	Hadar-S219_03462	Enteritidis-S187_03293	Montevideo-S239_02550	Typhimurium-S188_00725	Gallinarum-S173_02412	Derby-S228_02662	Daytona-S341_00941	Heidelberg-S431_01646	Enteritidis-S186_03442	Fresno-S38_01577	Elisabethville-S36_04029	Javiana-S202_03557	Enteritidis-S422_03464	Heidelberg-S370_02256
CLUSTER006910	C-amalonaticus-S68_01914	Acetyl-coenzyme A carboxylase carboxyl transferase subunit alpha	95	Typhimurium-S373_01717	Newport-S566_03379	Orientalis-S45_00184	Typhimurium-S189_04550	Enteritidis-S420_02321	Amager-S25_00245	Typhimurium-S441_02937	Paratyphi-A-S399_03546	Ohio-S315_02596	Newport-S196_02532	Heidelberg-S190_00331	Duesseldorf-S35_00783	Senftenberg-S271_02397	Tyresoe-S51_02406	Brandenburg-S291_01420	Tennessee-S343_01813	Javiana-S201_00392	Saintpaul-S204_01201	Enteritidis-S424_04453	Weston-S54_02904	Indikan-S41_02912	Pasing-S46_01527	Newport-S2_04307	Typhi-S404_01283	Heidelberg-S191_00155	Infantis-S198_03159	Poona-S307_02704	Solt-S47_03713	Newport-S195_01596	Typhimurium-S418_04337	Anatum-S234_00630	Javiana-S200_02144	Hadar-S219_01649	Enteritidis-S187_00371	Montevideo-S239_01367	Typhimurium-S188_03455	Gallinarum-S173_04411	Derby-S228_00801	Daytona-S341_01135	Heidelberg-S431_02355	Enteritidis-S186_02655	Fresno-S38_01795	Elisabethville-S36_03704	Javiana-S202_02548	Enteritidis-S422_04109	Heidelberg-S370_00699
CLUSTER006903	Citrobacter-sp-S647_04071	Peptide chain release factor RF2	95	Typhimurium-S373_04383	Newport-S566_01110	Orientalis-S45_01061	Typhimurium-S189_02382	Enteritidis-S420_00706	Amager-S25_01842	Typhimurium-S441_04030	Paratyphi-A-S399_01937	Ohio-S315_01842	Newport-S196_02831	Heidelberg-S190_02907	Duesseldorf-S35_01116	Senftenberg-S271_04597	Tyresoe-S51_02896	Brandenburg-S291_03187	Tennessee-S343_02992	Javiana-S201_01225	Saintpaul-S204_00695	Enteritidis-S424_04071	Weston-S54_00702	Indikan-S41_01918	Pasing-S46_01346	Newport-S2_00107	Typhi-S404_01825	Heidelberg-S191_03666	Infantis-S198_02348	Poona-S307_03589	Solt-S47_00420	Newport-S195_03066	Typhimurium-S418_00947	Anatum-S234_00409	Javiana-S200_04499	Hadar-S219_01238	Enteritidis-S187_01463	Montevideo-S239_00966	Typhimurium-S188_03947	Gallinarum-S173_00360	Derby-S228_04550	Daytona-S341_01605	Heidelberg-S431_03067	Enteritidis-S186_04150	Fresno-S38_00959	Elisabethville-S36_03061	Javiana-S202_00304	Enteritidis-S422_00392	Heidelberg-S370_02843
CLUSTER006902	C-freundii-S89_02189	Ferrochelatase	95	Typhimurium-S373_00674	Newport-S566_00420	Orientalis-S45_00361	Typhimurium-S189_01446	Enteritidis-S420_02694	Amager-S25_04158	Typhimurium-S441_01573	Paratyphi-A-S399_02401	Ohio-S315_04137	Newport-S196_00590	Heidelberg-S190_03353	Duesseldorf-S35_00336	Senftenberg-S271_00277	Tyresoe-S51_03806	Brandenburg-S291_03928	Tennessee-S343_03409	Javiana-S201_04236	Saintpaul-S204_02745	Enteritidis-S424_01300	Weston-S54_04004	Indikan-S41_03748	Pasing-S46_03315	Newport-S2_00707	Typhi-S404_02281	Heidelberg-S191_00610	Infantis-S198_04030	Poona-S307_02254	Solt-S47_03090	Newport-S195_04311	Typhimurium-S418_01285	Anatum-S234_01837	Javiana-S200_00896	Hadar-S219_02841	Enteritidis-S187_02722	Montevideo-S239_03188	Typhimurium-S188_01667	Gallinarum-S173_02955	Derby-S228_00456	Daytona-S341_04113	Heidelberg-S431_03777	Enteritidis-S186_02061	Fresno-S38_04257	Elisabethville-S36_03552	Javiana-S202_04154	Enteritidis-S422_01224	Heidelberg-S370_03552
CLUSTER006901	C-freundii-S66_00176	ATP-dependent 6-phosphofructokinase isozyme 1	95	Typhimurium-S373_00072	Newport-S566_00732	Orientalis-S45_03886	Typhimurium-S189_00076	Enteritidis-S420_01182	Amager-S25_01723	Typhimurium-S441_00806	Paratyphi-A-S399_02616	Ohio-S315_02931	Newport-S196_03080	Heidelberg-S190_02453	Duesseldorf-S35_03983	Senftenberg-S271_01514	Tyresoe-S51_03456	Brandenburg-S291_02349	Tennessee-S343_04416	Javiana-S201_00142	Saintpaul-S204_02445	Enteritidis-S424_00471	Weston-S54_01178	Indikan-S41_00865	Pasing-S46_00116	Newport-S2_03897	Typhi-S404_02497	Heidelberg-S191_03300	Infantis-S198_03754	Poona-S307_03833	Solt-S47_01788	Newport-S195_00129	Typhimurium-S418_00375	Anatum-S234_00076	Javiana-S200_00109	Hadar-S219_02530	Enteritidis-S187_00628	Montevideo-S239_02119	Typhimurium-S188_02619	Gallinarum-S173_04186	Derby-S228_04026	Daytona-S341_03214	Heidelberg-S431_02614	Enteritidis-S186_00440	Fresno-S38_02524	Elisabethville-S36_02383	Javiana-S202_00968	Enteritidis-S422_00823	Heidelberg-S370_02398
CLUSTER006536	C-braakii-S58_01892	Elongation factor P	95	Typhimurium-S373_02458	Newport-S566_02265	Orientalis-S45_02023	Typhimurium-S189_00934	Enteritidis-S420_01404	Amager-S25_00730	Typhimurium-S441_02622	Paratyphi-A-S399_00624	Ohio-S315_02235	Newport-S196_03548	Heidelberg-S190_00158	Duesseldorf-S35_03659	Senftenberg-S271_04439	Tyresoe-S51_00158	Brandenburg-S291_02657	Tennessee-S343_02320	Javiana-S201_01630	Saintpaul-S204_01703	Enteritidis-S424_03575	Weston-S54_00153	Indikan-S41_00487	Pasing-S46_02005	Newport-S2_01590	Typhi-S404_00138	Heidelberg-S191_01019	Infantis-S198_02977	Poona-S307_04088	Solt-S47_01390	Newport-S195_02089	Typhimurium-S418_02002	Anatum-S234_01107	Javiana-S200_02754	Hadar-S219_04394	Enteritidis-S187_00894	Montevideo-S239_04856	Typhimurium-S188_03256	Gallinarum-S173_00814	Derby-S228_00947	Daytona-S341_02497	Heidelberg-S431_01352	Enteritidis-S186_00706	Fresno-S38_02293	Elisabethville-S36_02032	Javiana-S202_03012	Enteritidis-S422_02208	Heidelberg-S370_00166
CLUSTER025491	C-freundii-S67_04589	tRNA N6-adenosine threonylcarbamoyltransferase	95	Typhimurium-S373_04216	Newport-S566_00943	Orientalis-S45_01728	Typhimurium-S189_02215	Enteritidis-S420_00538	Amager-S25_01969	Typhimurium-S441_03861	Paratyphi-A-S399_01775	Ohio-S315_02015	Newport-S196_02998	Heidelberg-S190_02740	Duesseldorf-S35_01307	Senftenberg-S271_00838	Tyresoe-S51_03081	Brandenburg-S291_02204	Tennessee-S343_03160	Javiana-S201_01056	Saintpaul-S204_00528	Enteritidis-S424_03902	Weston-S54_00531	Indikan-S41_01749	Pasing-S46_03455	Newport-S2_02541	Typhi-S404_01663	Heidelberg-S191_03499	Infantis-S198_01313	Poona-S307_03767	Solt-S47_02636	Newport-S195_02899	Typhimurium-S418_00780	Anatum-S234_00576	Javiana-S200_04332	Hadar-S219_00554	Enteritidis-S187_01294	Montevideo-S239_00795	Typhimurium-S188_03780	Gallinarum-S173_00187	Derby-S228_03843	Daytona-S341_02705	Heidelberg-S431_02900	Enteritidis-S186_03981	Fresno-S38_01132	Elisabethville-S36_04592	Javiana-S202_00474	Enteritidis-S422_00224	Heidelberg-S370_02676
CLUSTER025488	C-amalonaticus-S68_03924	Oligopeptide transport ATP-binding protein OppD	95	Typhimurium-S373_03893	Newport-S566_03208	Orientalis-S45_02285	Typhimurium-S189_03307	Enteritidis-S420_03902	Amager-S25_01317	Typhimurium-S441_04421	Paratyphi-A-S399_03192	Ohio-S315_00647	Newport-S196_01955	Heidelberg-S190_01032	Duesseldorf-S35_02390	Senftenberg-S271_01005	Tyresoe-S51_02015	Brandenburg-S291_00769	Tennessee-S343_01360	Javiana-S201_02339	Saintpaul-S204_03956	Enteritidis-S424_02838	Weston-S54_00842	Indikan-S41_00982	Pasing-S46_00854	Newport-S2_03186	Typhi-S404_04103	Heidelberg-S191_01843	Infantis-S198_00700	Poona-S307_00387	Solt-S47_02534	Newport-S195_01342	Typhimurium-S418_02640	Anatum-S234_03071	Javiana-S200_03746	Hadar-S219_04048	Enteritidis-S187_03897	Montevideo-S239_01398	Typhimurium-S188_02040	Gallinarum-S173_03679	Derby-S228_03263	Daytona-S341_00747	Heidelberg-S431_00801	Enteritidis-S186_02839	Fresno-S38_03613	Elisabethville-S36_01103	Javiana-S202_01943	Enteritidis-S422_02859	Heidelberg-S370_01397
CLUSTER025487	Brandenburg-S291_00760	Regulator of RpoS	95	Typhimurium-S373_03902	Newport-S566_03217	Orientalis-S45_02276	Typhimurium-S189_03297	Enteritidis-S420_03911	Amager-S25_01308	Typhimurium-S441_04412	Paratyphi-A-S399_03201	Ohio-S315_00656	Newport-S196_01964	Heidelberg-S190_01041	Duesseldorf-S35_02399	Senftenberg-S271_00996	Tyresoe-S51_02006	Brandenburg-S291_00760	Tennessee-S343_01369	Javiana-S201_02348	Saintpaul-S204_03965	Enteritidis-S424_02847	Weston-S54_02205	Indikan-S41_04161	Pasing-S46_00845	Newport-S2_03195	Typhi-S404_04112	Heidelberg-S191_01852	Infantis-S198_00709	Poona-S307_00378	Solt-S47_02543	Newport-S195_01351	Typhimurium-S418_02631	Anatum-S234_03080	Javiana-S200_03755	Hadar-S219_04057	Enteritidis-S187_03906	Montevideo-S239_01389	Typhimurium-S188_02031	Gallinarum-S173_03670	Derby-S228_03272	Daytona-S341_00756	Heidelberg-S431_00810	Enteritidis-S186_01169	Fresno-S38_02687	Elisabethville-S36_01094	Javiana-S202_01952	Enteritidis-S422_02850	Heidelberg-S370_01406
CLUSTER006564	Citrobacter-sp-S81_02720	Inner membrane protein YpjD	95	Typhimurium-S373_00156	Newport-S566_01440	Orientalis-S45_00915	Typhimurium-S189_02704	Enteritidis-S420_01043	Amager-S25_02161	Typhimurium-S441_04103	Paratyphi-A-S399_04431	Ohio-S315_01532	Newport-S196_01382	Heidelberg-S190_03938	Duesseldorf-S35_00816	Senftenberg-S271_01416	Tyresoe-S51_02601	Brandenburg-S291_00884	Tennessee-S343_02621	Javiana-S201_03537	Saintpaul-S204_01014	Enteritidis-S424_04412	Weston-S54_02476	Indikan-S41_04131	Pasing-S46_04221	Newport-S2_01757	Typhi-S404_03044	Heidelberg-S191_04007	Infantis-S198_02036	Poona-S307_03301	Solt-S47_00133	Newport-S195_03377	Typhimurium-S418_04527	Anatum-S234_03679	Javiana-S200_00193	Hadar-S219_02365	Enteritidis-S187_01760	Montevideo-S239_00193	Typhimurium-S188_01104	Gallinarum-S173_03650	Derby-S228_04253	Daytona-S341_00534	Heidelberg-S431_04466	Enteritidis-S186_04447	Fresno-S38_00665	Elisabethville-S36_03811	Javiana-S202_00017	Enteritidis-S422_00730	Heidelberg-S370_04546
CLUSTER006592	Citrobacter-sp-S96_00501	Penicillin-binding protein 1B	95	Typhimurium-S373_01674	Newport-S566_03422	Orientalis-S45_00220	Typhimurium-S189_04507	Enteritidis-S420_02277	Amager-S25_00288	Typhimurium-S441_02894	Paratyphi-A-S399_03501	Ohio-S315_02640	Newport-S196_02575	Heidelberg-S190_00374	Duesseldorf-S35_00741	Senftenberg-S271_02355	Tyresoe-S51_02443	Brandenburg-S291_01456	Tennessee-S343_01855	Javiana-S201_00356	Saintpaul-S204_01243	Enteritidis-S424_04497	Weston-S54_02862	Indikan-S41_02955	Pasing-S46_01576	Newport-S2_04351	Typhi-S404_01238	Heidelberg-S191_00198	Infantis-S198_03202	Poona-S307_02740	Solt-S47_03749	Newport-S195_01639	Typhimurium-S418_04294	Anatum-S234_00673	Javiana-S200_02101	Hadar-S219_01692	Enteritidis-S187_00415	Montevideo-S239_01331	Typhimurium-S188_03412	Gallinarum-S173_04455	Derby-S228_00758	Daytona-S341_01178	Heidelberg-S431_02398	Enteritidis-S186_02699	Fresno-S38_01837	Elisabethville-S36_03747	Javiana-S202_02583	Enteritidis-S422_04065	Heidelberg-S370_00742
CLUSTER025388	C-freundii-S67_02724	Dipeptide and tripeptide permease A	95	Typhimurium-S373_03261	Newport-S566_02916	Orientalis-S45_02577	Typhimurium-S189_03602	Enteritidis-S420_03589	Amager-S25_03522	Typhimurium-S441_00291	Paratyphi-A-S399_02918	Ohio-S315_03998	Newport-S196_01615	Heidelberg-S190_00736	Duesseldorf-S35_02074	Senftenberg-S271_01311	Tyresoe-S51_01375	Brandenburg-S291_00119	Tennessee-S343_01053	Javiana-S201_02037	Saintpaul-S204_03664	Enteritidis-S424_02526	Weston-S54_02431	Indikan-S41_02358	Pasing-S46_00385	Newport-S2_03620	Typhi-S404_03829	Heidelberg-S191_01547	Infantis-S198_00402	Poona-S307_00687	Solt-S47_02236	Newport-S195_01050	Typhimurium-S418_02933	Anatum-S234_02774	Javiana-S200_03453	Hadar-S219_03753	Enteritidis-S187_03584	Montevideo-S239_02847	Typhimurium-S188_02333	Gallinarum-S173_03976	Derby-S228_02947	Daytona-S341_03933	Heidelberg-S431_00505	Enteritidis-S186_03151	Fresno-S38_03314	Elisabethville-S36_00569	Javiana-S202_03263	Enteritidis-S422_03172	Heidelberg-S370_01101
CLUSTER006621	Citrobacter-sp-S1285_03527	Sensor histidine kinase RcsC	95	Typhimurium-S373_01522	Newport-S566_04171	Orientalis-S45_02182	Typhimurium-S189_01227	Enteritidis-S420_00337	Amager-S25_04531	Typhimurium-S441_03580	Paratyphi-A-S399_01012	Ohio-S315_01422	Newport-S196_00356	Heidelberg-S190_01737	Duesseldorf-S35_04096	Senftenberg-S271_00638	Tyresoe-S51_04381	Brandenburg-S291_03532	Tennessee-S343_01480	Javiana-S201_00880	Saintpaul-S204_02200	Enteritidis-S424_00960	Weston-S54_01571	Indikan-S41_02874	Pasing-S46_02653	Newport-S2_00550	Typhi-S404_00893	Heidelberg-S191_02547	Infantis-S198_02817	Poona-S307_03268	Solt-S47_04282	Newport-S195_00818	Typhimurium-S418_03883	Anatum-S234_04367	Javiana-S200_01683	Hadar-S219_01205	Enteritidis-S187_00338	Montevideo-S239_04308	Typhimurium-S188_01070	Gallinarum-S173_03382	Derby-S228_01945	Daytona-S341_03345	Heidelberg-S431_01222	Enteritidis-S186_00338	Fresno-S38_03740	Elisabethville-S36_01265	Javiana-S202_01729	Enteritidis-S422_02677	Heidelberg-S370_02036
CLUSTER025331	C-amalonaticus-S68_01643	Exodeoxyribonuclease I	95	Typhimurium-S373_02660	Newport-S566_04286	Orientalis-S45_00805	Typhimurium-S189_00375	Enteritidis-S420_03168	Amager-S25_00925	Typhimurium-S441_02003	Paratyphi-A-S399_04040	Ohio-S315_00987	Newport-S196_02292	Heidelberg-S190_01350	Duesseldorf-S35_02714	Senftenberg-S271_03049	Tyresoe-S51_01649	Brandenburg-S291_03808	Tennessee-S343_00686	Javiana-S201_02665	Saintpaul-S204_04271	Enteritidis-S424_02048	Weston-S54_02595	Indikan-S41_02525	Pasing-S46_00571	Newport-S2_01102	Typhi-S404_00033	Heidelberg-S191_02160	Infantis-S198_01017	Poona-S307_00034	Solt-S47_03309	Newport-S195_02420	Typhimurium-S418_04415	Anatum-S234_03408	Javiana-S200_02956	Hadar-S219_01276	Enteritidis-S187_03108	Montevideo-S239_00091	Typhimurium-S188_03637	Gallinarum-S173_02276	Derby-S228_02513	Daytona-S341_02894	Heidelberg-S431_02234	Enteritidis-S186_03627	Fresno-S38_01352	Elisabethville-S36_00227	Javiana-S202_02347	Enteritidis-S422_03593	Heidelberg-S370_01714
CLUSTER025279	C-freundii-S83_03484	Putative transport protein YhhT	95	Typhimurium-S373_01025	Newport-S566_01947	Orientalis-S45_03725	Typhimurium-S189_03079	Enteritidis-S420_02000	Amager-S25_02826	Typhimurium-S441_03266	Paratyphi-A-S399_03805	Ohio-S315_00407	Newport-S196_04114	Heidelberg-S190_02282	Duesseldorf-S35_03169	Senftenberg-S271_00109	Tyresoe-S51_00343	Brandenburg-S291_00227	Tennessee-S343_00511	Javiana-S201_03397	Saintpaul-S204_00101	Enteritidis-S424_01743	Weston-S54_02104	Indikan-S41_00643	Pasing-S46_00015	Newport-S2_02914	Typhi-S404_00512	Heidelberg-S191_03091	Infantis-S198_01562	Poona-S307_01691	Solt-S47_02084	Newport-S195_03616	Typhimurium-S418_03618	Anatum-S234_03940	Javiana-S200_01384	Hadar-S219_04143	Enteritidis-S187_02098	Montevideo-S239_01866	Typhimurium-S188_00438	Gallinarum-S173_01842	Derby-S228_01645	Daytona-S341_00205	Heidelberg-S431_01953	Enteritidis-S186_02504	Fresno-S38_00468	Elisabethville-S36_04760	Javiana-S202_01271	Enteritidis-S422_04389	Heidelberg-S370_04340
CLUSTER006759	Enteritidis-S186_01462	Bifunctional protein PutA	95	Typhimurium-S373_04487	Newport-S566_02590	Orientalis-S45_01287	Typhimurium-S189_01824	Enteritidis-S420_04205	Amager-S25_03188	Typhimurium-S441_01147	Paratyphi-A-S399_00447	Ohio-S315_03666	Newport-S196_01197	Heidelberg-S190_01932	Duesseldorf-S35_01746	Senftenberg-S271_01755	Tyresoe-S51_01033	Brandenburg-S291_02675	Tennessee-S343_04097	Javiana-S201_03741	Saintpaul-S204_03337	Enteritidis-S424_03140	Weston-S54_01751	Indikan-S41_03296	Pasing-S46_02273	Newport-S2_02251	Typhi-S404_03507	Heidelberg-S191_02741	Infantis-S198_02585	Poona-S307_00816	Solt-S47_00644	Newport-S195_00315	Typhimurium-S418_01443	Anatum-S234_02386	Javiana-S200_00548	Hadar-S219_03419	Enteritidis-S187_04201	Montevideo-S239_02507	Typhimurium-S188_00682	Gallinarum-S173_01344	Derby-S228_03511	Daytona-S341_00898	Heidelberg-S431_01602	Enteritidis-S186_01462	Fresno-S38_03065	Elisabethville-S36_04281	Javiana-S202_03600	Enteritidis-S422_01787	Heidelberg-S370_02212
CLUSTER006789	Enteritidis-S186_01796	Ribose import ATP-binding protein RbsA	95	Typhimurium-S373_01288	Newport-S566_01718	Orientalis-S45_00892	Typhimurium-S189_01072	Enteritidis-S420_01707	Amager-S25_03819	Typhimurium-S441_02960	Paratyphi-A-S399_01997	Ohio-S315_01507	Newport-S196_04589	Heidelberg-S190_01590	Duesseldorf-S35_00061	Senftenberg-S271_02648	Tyresoe-S51_03325	Brandenburg-S291_01821	Tennessee-S343_02877	Javiana-S201_00961	Saintpaul-S204_02276	Enteritidis-S424_01035	Weston-S54_03558	Indikan-S41_02239	Pasing-S46_02137	Newport-S2_00335	Typhi-S404_01885	Heidelberg-S191_02400	Infantis-S198_00283	Poona-S307_00948	Solt-S47_01918	Newport-S195_01571	Typhimurium-S418_02246	Anatum-S234_01592	Javiana-S200_01773	Hadar-S219_02443	Enteritidis-S187_02456	Montevideo-S239_04419	Typhimurium-S188_04170	Gallinarum-S173_03358	Derby-S228_01412	Daytona-S341_01383	Heidelberg-S431_01074	Enteritidis-S186_01796	Fresno-S38_00165	Elisabethville-S36_02144	Javiana-S202_00859	Enteritidis-S422_00958	Heidelberg-S370_04039
CLUSTER006818	C-amalonaticus-S63_02035	hypothetical protein	95	Typhimurium-S373_02277	Newport-S566_01389	Orientalis-S45_01858	Typhimurium-S189_00752	Enteritidis-S420_01559	Amager-S25_00562	Typhimurium-S441_02441	Paratyphi-A-S399_01539	Ohio-S315_02451	Newport-S196_03387	Heidelberg-S190_03788	Duesseldorf-S35_03481	Senftenberg-S271_04275	Tyresoe-S51_00754	Brandenburg-S291_01985	Tennessee-S343_02132	Javiana-S201_03066	Saintpaul-S204_01520	Enteritidis-S424_00679	Weston-S54_01375	Indikan-S41_00319	Pasing-S46_01828	Newport-S2_01414	Typhi-S404_01427	Heidelberg-S191_04322	Infantis-S198_03462	Poona-S307_03906	Solt-S47_00867	Newport-S195_01916	Typhimurium-S418_01821	Anatum-S234_00944	Javiana-S200_02573	Hadar-S219_01971	Enteritidis-S187_02372	Montevideo-S239_04695	Typhimurium-S188_03075	Gallinarum-S173_00638	Derby-S228_01128	Daytona-S341_00423	Heidelberg-S431_04212	Enteritidis-S186_01138	Fresno-S38_02115	Elisabethville-S36_01720	Javiana-S202_02849	Enteritidis-S422_03903	Heidelberg-S370_03987
CLUSTER006852	C-freundii-S89_02299	D-alanine--D-alanine ligase A	95	Typhimurium-S373_00781	Newport-S566_00529	Orientalis-S45_04129	Typhimurium-S189_01554	Enteritidis-S420_02801	Amager-S25_04267	Typhimurium-S441_01680	Paratyphi-A-S399_02508	Ohio-S315_04244	Newport-S196_00481	Heidelberg-S190_03462	Duesseldorf-S35_00443	Senftenberg-S271_00384	Tyresoe-S51_03912	Brandenburg-S291_01216	Tennessee-S343_03514	Javiana-S201_04340	Saintpaul-S204_02638	Enteritidis-S424_01408	Weston-S54_03896	Indikan-S41_03640	Pasing-S46_01058	Newport-S2_00815	Typhi-S404_02388	Heidelberg-S191_00718	Infantis-S198_04141	Poona-S307_02357	Solt-S47_03193	Newport-S195_04420	Typhimurium-S418_00019	Anatum-S234_01729	Javiana-S200_01003	Hadar-S219_02734	Enteritidis-S187_02830	Montevideo-S239_03292	Typhimurium-S188_01774	Gallinarum-S173_03063	Derby-S228_00561	Daytona-S341_04222	Heidelberg-S431_03885	Enteritidis-S186_02169	Fresno-S38_04364	Elisabethville-S36_01416	Javiana-S202_04260	Enteritidis-S422_01331	Heidelberg-S370_03660
CLUSTER006856	C-amalonaticus-S68_01600	hypothetical protein	95	Typhimurium-S373_02615	Newport-S566_04334	Orientalis-S45_01417	Typhimurium-S189_00329	Enteritidis-S420_03122	Amager-S25_00884	Typhimurium-S441_01958	Paratyphi-A-S399_00787	Ohio-S315_00012	Newport-S196_02340	Heidelberg-S190_01395	Duesseldorf-S35_02762	Senftenberg-S271_03009	Tyresoe-S51_01604	Brandenburg-S291_01859	Tennessee-S343_03205	Javiana-S201_02711	Saintpaul-S204_04316	Enteritidis-S424_02002	Weston-S54_04283	Indikan-S41_01180	Pasing-S46_00526	Newport-S2_01138	Typhi-S404_00936	Heidelberg-S191_02205	Infantis-S198_01053	Poona-S307_01338	Solt-S47_01533	Newport-S195_02468	Typhimurium-S418_03381	Anatum-S234_03449	Javiana-S200_02911	Hadar-S219_01324	Enteritidis-S187_03062	Montevideo-S239_01209	Typhimurium-S188_03592	Gallinarum-S173_02230	Derby-S228_02468	Daytona-S341_02930	Heidelberg-S431_02189	Enteritidis-S186_03673	Fresno-S38_01399	Elisabethville-S36_00186	Javiana-S202_02393	Enteritidis-S422_03639	Heidelberg-S370_01759
CLUSTER006879	C-amalonaticus-S68_00235	Vitamin B12 import ATP-binding protein BtuD	95	Typhimurium-S373_01973	Newport-S566_00138	Orientalis-S45_01577	Typhimurium-S189_04228	Enteritidis-S420_04465	Amager-S25_02944	Typhimurium-S441_04071	Paratyphi-A-S399_00200	Ohio-S315_03419	Newport-S196_00944	Heidelberg-S190_03060	Duesseldorf-S35_01505	Senftenberg-S271_02046	Tyresoe-S51_00799	Brandenburg-S291_00343	Tennessee-S343_03855	Javiana-S201_03983	Saintpaul-S204_03039	Enteritidis-S424_03400	Weston-S54_03743	Indikan-S41_04029	Pasing-S46_03873	Newport-S2_02382	Typhi-S404_03260	Heidelberg-S191_04156	Infantis-S198_02876	Poona-S307_01985	Solt-S47_02839	Newport-S195_03964	Typhimurium-S418_02610	Anatum-S234_02117	Javiana-S200_02271	Hadar-S219_03116	Enteritidis-S187_04462	Montevideo-S239_02936	Typhimurium-S188_02922	Gallinarum-S173_01592	Derby-S228_03752	Daytona-S341_03107	Heidelberg-S431_03484	Enteritidis-S186_01722	Fresno-S38_01666	Elisabethville-S36_04196	Javiana-S202_03898	Enteritidis-S422_02047	Heidelberg-S370_03259
CLUSTER025077	Citrobacter-sp-S647_01557	Modulator of FtsH protease HflK	95	Typhimurium-S373_02430	Newport-S566_02237	Orientalis-S45_01995	Typhimurium-S189_00906	Enteritidis-S420_01377	Amager-S25_00702	Typhimurium-S441_02594	Paratyphi-A-S399_00596	Ohio-S315_02263	Newport-S196_03520	Heidelberg-S190_00130	Duesseldorf-S35_03631	Senftenberg-S271_04411	Tyresoe-S51_00131	Brandenburg-S291_02631	Tennessee-S343_02292	Javiana-S201_01604	Saintpaul-S204_01675	Enteritidis-S424_03548	Weston-S54_00126	Indikan-S41_00459	Pasing-S46_01977	Newport-S2_01563	Typhi-S404_00110	Heidelberg-S191_00992	Infantis-S198_02950	Poona-S307_04061	Solt-S47_01362	Newport-S195_02061	Typhimurium-S418_01974	Anatum-S234_01079	Javiana-S200_02726	Hadar-S219_02116	Enteritidis-S187_00866	Montevideo-S239_04830	Typhimurium-S188_03228	Gallinarum-S173_00786	Derby-S228_00975	Daytona-S341_02470	Heidelberg-S431_01324	Enteritidis-S186_00678	Fresno-S38_02265	Elisabethville-S36_02004	Javiana-S202_02986	Enteritidis-S422_02180	Heidelberg-S370_00138
CLUSTER006892	Fresno-S38_01220	putative inner membrane transporter YhbE	95	Typhimurium-S373_03000	Newport-S566_00851	Orientalis-S45_01640	Typhimurium-S189_02119	Enteritidis-S420_00449	Amager-S25_02093	Typhimurium-S441_00008	Paratyphi-A-S399_01684	Ohio-S315_04384	Newport-S196_03750	Heidelberg-S190_02652	Duesseldorf-S35_01396	Senftenberg-S271_00748	Tyresoe-S51_03171	Brandenburg-S291_02112	Tennessee-S343_04610	Javiana-S201_00510	Saintpaul-S204_00433	Enteritidis-S424_03813	Weston-S54_00437	Indikan-S41_01655	Pasing-S46_03541	Newport-S2_02448	Typhi-S404_01572	Heidelberg-S191_03412	Infantis-S198_01225	Poona-S307_03102	Solt-S47_00002	Newport-S195_02807	Typhimurium-S418_00684	Anatum-S234_01321	Javiana-S200_03192	Hadar-S219_00461	Enteritidis-S187_01205	Montevideo-S239_00662	Typhimurium-S188_01976	Gallinarum-S173_00094	Derby-S228_02159	Daytona-S341_02611	Heidelberg-S431_02813	Enteritidis-S186_03892	Fresno-S38_01220	Elisabethville-S36_04504	Javiana-S202_00567	Enteritidis-S422_00096	Heidelberg-S370_02589
CLUSTER006893	Heidelberg-S191_03891	Arabinose 5-phosphate isomerase GutQ	95	Typhimurium-S373_00284	Newport-S566_01537	Orientalis-S45_03416	Typhimurium-S189_02587	Enteritidis-S420_00914	Amager-S25_02313	Typhimurium-S441_04221	Paratyphi-A-S399_04261	Ohio-S315_01618	Newport-S196_04450	Heidelberg-S190_04054	Duesseldorf-S35_00904	Senftenberg-S271_02510	Tyresoe-S51_02685	Brandenburg-S291_01075	Tennessee-S343_02710	Javiana-S201_01416	Saintpaul-S204_00897	Enteritidis-S424_04279	Weston-S54_03178	Indikan-S41_02128	Pasing-S46_01172	Newport-S2_04032	Typhi-S404_02875	Heidelberg-S191_03891	Infantis-S198_02133	Poona-S307_03388	Solt-S47_00224	Newport-S195_03291	Typhimurium-S418_04646	Anatum-S234_00206	Javiana-S200_00351	Hadar-S219_00286	Enteritidis-S187_01672	Montevideo-S239_00381	Typhimurium-S188_01262	Gallinarum-S173_04320	Derby-S228_04344	Daytona-S341_02318	Heidelberg-S431_03291	Enteritidis-S186_04359	Fresno-S38_00752	Elisabethville-S36_00644	Javiana-S202_00114	Enteritidis-S422_00601	Heidelberg-S370_03066
CLUSTER006894	Indikan-S41_01033	Peptide transport system permease protein SapB	95	Typhimurium-S373_03842	Newport-S566_03157	Orientalis-S45_02336	Typhimurium-S189_03358	Enteritidis-S420_03850	Amager-S25_01368	Typhimurium-S441_04472	Paratyphi-A-S399_03132	Ohio-S315_00596	Newport-S196_01904	Heidelberg-S190_00980	Duesseldorf-S35_02338	Senftenberg-S271_01056	Tyresoe-S51_02071	Brandenburg-S291_03054	Tennessee-S343_01308	Javiana-S201_02284	Saintpaul-S204_03905	Enteritidis-S424_02786	Weston-S54_00894	Indikan-S41_01033	Pasing-S46_00910	Newport-S2_03135	Typhi-S404_04043	Heidelberg-S191_01791	Infantis-S198_00649	Poona-S307_00442	Solt-S47_02483	Newport-S195_01291	Typhimurium-S418_02691	Anatum-S234_03019	Javiana-S200_03695	Hadar-S219_03996	Enteritidis-S187_03845	Montevideo-S239_01454	Typhimurium-S188_02091	Gallinarum-S173_03733	Derby-S228_03210	Daytona-S341_00696	Heidelberg-S431_00749	Enteritidis-S186_02891	Fresno-S38_03560	Elisabethville-S36_01895	Javiana-S202_01887	Enteritidis-S422_02911	Heidelberg-S370_01345
CLUSTER006898	Brandenburg-S291_02254	Porphobilinogen deaminase	95	Typhimurium-S373_03602	Newport-S566_03605	Orientalis-S45_04003	Typhimurium-S189_02779	Enteritidis-S420_02384	Amager-S25_02559	Typhimurium-S441_03704	Paratyphi-A-S399_02201	Ohio-S315_03000	Newport-S196_03204	Heidelberg-S190_03880	Duesseldorf-S35_03868	Senftenberg-S271_03619	Tyresoe-S51_01426	Brandenburg-S291_02254	Tennessee-S343_02526	Javiana-S201_02896	Saintpaul-S204_02332	Enteritidis-S424_00357	Weston-S54_02539	Indikan-S41_03139	Pasing-S46_01125	Newport-S2_04250	Typhi-S404_01942	Heidelberg-S191_00097	Infantis-S198_03662	Poona-S307_04275	Solt-S47_01236	Newport-S195_02644	Typhimurium-S418_00319	Anatum-S234_03622	Javiana-S200_04181	Hadar-S219_01596	Enteritidis-S187_01829	Montevideo-S239_02257	Typhimurium-S188_04227	Gallinarum-S173_02654	Derby-S228_01309	Daytona-S341_03407	Heidelberg-S431_04304	Enteritidis-S186_00950	Fresno-S38_01732	Elisabethville-S36_02647	Javiana-S202_00709	Enteritidis-S422_02787	Heidelberg-S370_04488
CLUSTER023980	C-braakii-S85_03951	Osmotically-inducible protein Y	95	Typhimurium-S373_04157	Newport-S566_00885	Orientalis-S45_01675	Typhimurium-S189_02156	Enteritidis-S420_00485	Amager-S25_02060	Typhimurium-S441_03807	Paratyphi-A-S399_01717	Ohio-S315_02073	Newport-S196_03784	Heidelberg-S190_02686	Duesseldorf-S35_01361	Senftenberg-S271_00785	Tyresoe-S51_03135	Brandenburg-S291_02145	Tennessee-S343_04644	Javiana-S201_00477	Saintpaul-S204_00469	Enteritidis-S424_03849	Weston-S54_00473	Indikan-S41_01690	Pasing-S46_03508	Newport-S2_02482	Typhi-S404_01605	Heidelberg-S191_03446	Infantis-S198_01260	Poona-S307_03135	Solt-S47_02583	Newport-S195_02841	Typhimurium-S418_00720	Anatum-S234_01287	Javiana-S200_04260	Hadar-S219_00495	Enteritidis-S187_01241	Montevideo-S239_00696	Typhimurium-S188_00819	Gallinarum-S173_00130	Derby-S228_03789	Daytona-S341_02646	Heidelberg-S431_02847	Enteritidis-S186_03928	Fresno-S38_01186	Elisabethville-S36_04537	Javiana-S202_00534	Enteritidis-S422_00132	Heidelberg-S370_02623
CLUSTER023966	C-braakii-S85_04410	Electron transport complex subunit RsxB	95	Typhimurium-S373_03267	Newport-S566_02922	Orientalis-S45_02571	Typhimurium-S189_03596	Enteritidis-S420_03595	Amager-S25_03528	Typhimurium-S441_00285	Paratyphi-A-S399_02924	Ohio-S315_04004	Newport-S196_01621	Heidelberg-S190_00742	Duesseldorf-S35_02080	Senftenberg-S271_01305	Tyresoe-S51_02326	Brandenburg-S291_00113	Tennessee-S343_01059	Javiana-S201_02043	Saintpaul-S204_03670	Enteritidis-S424_02532	Weston-S54_02437	Indikan-S41_02352	Pasing-S46_00379	Newport-S2_03626	Typhi-S404_03835	Heidelberg-S191_01553	Infantis-S198_00408	Poona-S307_00681	Solt-S47_02242	Newport-S195_01056	Typhimurium-S418_02927	Anatum-S234_02780	Javiana-S200_03459	Hadar-S219_03759	Enteritidis-S187_03590	Montevideo-S239_02853	Typhimurium-S188_02327	Gallinarum-S173_03970	Derby-S228_02953	Daytona-S341_03927	Heidelberg-S431_00511	Enteritidis-S186_03145	Fresno-S38_03320	Elisabethville-S36_03872	Javiana-S202_03257	Enteritidis-S422_03166	Heidelberg-S370_01107
CLUSTER022452	Citrobacter-sp-S91_03506	Adenylate cyclase	95	Typhimurium-S373_03601	Newport-S566_03604	Orientalis-S45_04002	Typhimurium-S189_02778	Enteritidis-S420_02383	Amager-S25_02558	Typhimurium-S441_03703	Paratyphi-A-S399_02200	Ohio-S315_02999	Newport-S196_03203	Heidelberg-S190_03879	Duesseldorf-S35_03867	Senftenberg-S271_03618	Tyresoe-S51_01425	Brandenburg-S291_02253	Tennessee-S343_02525	Javiana-S201_02895	Saintpaul-S204_02331	Enteritidis-S424_00356	Weston-S54_02538	Indikan-S41_03140	Pasing-S46_01124	Newport-S2_04249	Typhi-S404_01941	Heidelberg-S191_00096	Infantis-S198_03661	Poona-S307_04274	Solt-S47_01235	Newport-S195_02643	Typhimurium-S418_00318	Anatum-S234_03621	Javiana-S200_04180	Hadar-S219_01595	Enteritidis-S187_01828	Montevideo-S239_02256	Typhimurium-S188_04226	Gallinarum-S173_02653	Derby-S228_01308	Daytona-S341_03406	Heidelberg-S431_04303	Enteritidis-S186_00949	Fresno-S38_01731	Elisabethville-S36_02646	Javiana-S202_00708	Enteritidis-S422_02786	Heidelberg-S370_04487
CLUSTER023022	Newport-S566_02333	Regulatory protein SoxS	95	Typhimurium-S373_01764	Newport-S566_02333	Orientalis-S45_02105	Typhimurium-S189_01003	Enteritidis-S420_01471	Amager-S25_03693	Typhimurium-S441_02690	Paratyphi-A-S399_00693	Ohio-S315_02157	Newport-S196_03616	Heidelberg-S190_00226	Duesseldorf-S35_03739	Senftenberg-S271_02141	Tyresoe-S51_00227	Brandenburg-S291_04034	Tennessee-S343_02399	Javiana-S201_01702	Saintpaul-S204_01783	Enteritidis-S424_03642	Weston-S54_00224	Indikan-S41_00576	Pasing-S46_02073	Newport-S2_01658	Typhi-S404_00207	Heidelberg-S191_01087	Infantis-S198_03046	Poona-S307_04169	Solt-S47_01463	Newport-S195_02157	Typhimurium-S418_02070	Anatum-S234_01188	Javiana-S200_03102	Hadar-S219_00782	Enteritidis-S187_00961	Montevideo-S239_04938	Typhimurium-S188_04002	Gallinarum-S173_00885	Derby-S228_00851	Daytona-S341_02567	Heidelberg-S431_01420	Enteritidis-S186_00773	Fresno-S38_02370	Elisabethville-S36_01164	Javiana-S202_03094	Enteritidis-S422_02275	Heidelberg-S370_00234
CLUSTER009355	C-amalonaticus-S63_03954	Superoxide dismutase [Mn]	95	Typhimurium-S373_00065	Newport-S566_00725	Orientalis-S45_03893	Typhimurium-S189_00069	Enteritidis-S420_01174	Amager-S25_01730	Typhimurium-S441_00799	Paratyphi-A-S399_02623	Ohio-S315_02938	Newport-S196_03087	Heidelberg-S190_02445	Duesseldorf-S35_03976	Senftenberg-S271_01506	Tyresoe-S51_03463	Brandenburg-S291_02307	Tennessee-S343_04409	Javiana-S201_00149	Saintpaul-S204_02438	Enteritidis-S424_00463	Weston-S54_01186	Indikan-S41_00857	Pasing-S46_00123	Newport-S2_03889	Typhi-S404_02504	Heidelberg-S191_03292	Infantis-S198_03761	Poona-S307_03840	Solt-S47_01795	Newport-S195_00122	Typhimurium-S418_00368	Anatum-S234_00069	Javiana-S200_00102	Hadar-S219_02523	Enteritidis-S187_00620	Montevideo-S239_02177	Typhimurium-S188_02612	Gallinarum-S173_04177	Derby-S228_04102	Daytona-S341_03206	Heidelberg-S431_02606	Enteritidis-S186_00432	Fresno-S38_02516	Elisabethville-S36_02340	Javiana-S202_00975	Enteritidis-S422_00815	Heidelberg-S370_02390
CLUSTER009359	Citrobacter-sp-S77_04295	hypothetical protein	95	Typhimurium-S373_04221	Newport-S566_00948	Orientalis-S45_01733	Typhimurium-S189_02220	Enteritidis-S420_00543	Amager-S25_01974	Typhimurium-S441_03866	Paratyphi-A-S399_01780	Ohio-S315_02010	Newport-S196_02993	Heidelberg-S190_02745	Duesseldorf-S35_01302	Senftenberg-S271_00843	Tyresoe-S51_03076	Brandenburg-S291_02209	Tennessee-S343_03155	Javiana-S201_01061	Saintpaul-S204_00533	Enteritidis-S424_03907	Weston-S54_00536	Indikan-S41_01754	Pasing-S46_03449	Newport-S2_02546	Typhi-S404_01668	Heidelberg-S191_03504	Infantis-S198_01318	Poona-S307_03762	Solt-S47_02641	Newport-S195_02904	Typhimurium-S418_00785	Anatum-S234_00571	Javiana-S200_04337	Hadar-S219_00559	Enteritidis-S187_01299	Montevideo-S239_00800	Typhimurium-S188_03785	Gallinarum-S173_00193	Derby-S228_03848	Daytona-S341_02710	Heidelberg-S431_02905	Enteritidis-S186_03986	Fresno-S38_01127	Elisabethville-S36_04597	Javiana-S202_00469	Enteritidis-S422_00229	Heidelberg-S370_02681
CLUSTER009360	Citrobacter-sp-S95_03769	Threonine efflux protein	95	Typhimurium-S373_03580	Newport-S566_03586	Orientalis-S45_03982	Typhimurium-S189_02757	Enteritidis-S420_02365	Amager-S25_02541	Typhimurium-S441_03682	Paratyphi-A-S399_02179	Ohio-S315_02981	Newport-S196_03185	Heidelberg-S190_03861	Duesseldorf-S35_03849	Senftenberg-S271_03597	Tyresoe-S51_01407	Brandenburg-S291_02240	Tennessee-S343_02507	Javiana-S201_02875	Saintpaul-S204_02310	Enteritidis-S424_00338	Weston-S54_02520	Indikan-S41_03158	Pasing-S46_01110	Newport-S2_04228	Typhi-S404_01920	Heidelberg-S191_00078	Infantis-S198_03643	Poona-S307_04259	Solt-S47_01222	Newport-S195_02625	Typhimurium-S418_00297	Anatum-S234_03600	Javiana-S200_04159	Hadar-S219_01577	Enteritidis-S187_01810	Montevideo-S239_02237	Typhimurium-S188_04205	Gallinarum-S173_02635	Derby-S228_01287	Daytona-S341_03389	Heidelberg-S431_04285	Enteritidis-S186_00931	Fresno-S38_01710	Elisabethville-S36_02626	Javiana-S202_00689	Enteritidis-S422_02768	Heidelberg-S370_04469
CLUSTER009369	Braenderup-S208_03606	hypothetical protein	95	Typhimurium-S373_02899	Newport-S566_01790	Orientalis-S45_03575	Typhimurium-S189_02921	Enteritidis-S420_01843	Amager-S25_02672	Typhimurium-S441_03108	Paratyphi-A-S399_03643	Ohio-S315_00205	Newport-S196_03936	Heidelberg-S190_02125	Duesseldorf-S35_03007	Senftenberg-S271_03965	Tyresoe-S51_00519	Brandenburg-S291_04314	Tennessee-S343_00339	Javiana-S201_03244	Saintpaul-S204_00258	Enteritidis-S424_01585	Weston-S54_01949	Indikan-S41_01517	Pasing-S46_02489	Newport-S2_02753	Typhi-S404_00350	Heidelberg-S191_02934	Infantis-S198_01397	Poona-S307_01542	Solt-S47_01017	Newport-S195_03458	Typhimurium-S418_00520	Anatum-S234_03788	Javiana-S200_01859	Hadar-S219_04302	Enteritidis-S187_01941	Montevideo-S239_01721	Typhimurium-S188_00143	Gallinarum-S173_01678	Derby-S228_01497	Daytona-S341_00091	Heidelberg-S431_01796	Enteritidis-S186_02347	Fresno-S38_00306	Elisabethville-S36_04345	Javiana-S202_01119	Enteritidis-S422_04232	Heidelberg-S370_04183
CLUSTER009373	C-freundii-S67_04577	putative glycerol-3-phosphate acyltransferase	95	Typhimurium-S373_04217	Newport-S566_00944	Orientalis-S45_01729	Typhimurium-S189_02216	Enteritidis-S420_00539	Amager-S25_01970	Typhimurium-S441_03862	Paratyphi-A-S399_01776	Ohio-S315_02014	Newport-S196_02997	Heidelberg-S190_02741	Duesseldorf-S35_01306	Senftenberg-S271_00839	Tyresoe-S51_03080	Brandenburg-S291_02205	Tennessee-S343_03159	Javiana-S201_01057	Saintpaul-S204_00529	Enteritidis-S424_03903	Weston-S54_00532	Indikan-S41_01750	Pasing-S46_03453	Newport-S2_02542	Typhi-S404_01664	Heidelberg-S191_03500	Infantis-S198_01314	Poona-S307_03766	Solt-S47_02637	Newport-S195_02900	Typhimurium-S418_00781	Anatum-S234_00575	Javiana-S200_04333	Hadar-S219_00555	Enteritidis-S187_01295	Montevideo-S239_00796	Typhimurium-S188_03781	Gallinarum-S173_00189	Derby-S228_03844	Daytona-S341_02706	Heidelberg-S431_02901	Enteritidis-S186_03982	Fresno-S38_01131	Elisabethville-S36_04593	Javiana-S202_00473	Enteritidis-S422_00225	Heidelberg-S370_02677
CLUSTER023030	C-werkmanii-S78_03073	PTS system N,N'-diacetylchitobiose-specific EIIB component	95	Typhimurium-S373_03121	Newport-S566_02778	Orientalis-S45_02702	Typhimurium-S189_03743	Enteritidis-S420_03449	Amager-S25_03384	Typhimurium-S441_00431	Paratyphi-A-S399_02787	Ohio-S315_03860	Newport-S196_01477	Heidelberg-S190_00595	Duesseldorf-S35_01936	Senftenberg-S271_03316	Tyresoe-S51_01237	Brandenburg-S291_01045	Tennessee-S343_04283	Javiana-S201_01897	Saintpaul-S204_03524	Enteritidis-S424_02387	Weston-S54_02292	Indikan-S41_03491	Pasing-S46_02728	Newport-S2_03406	Typhi-S404_03697	Heidelberg-S191_01406	Infantis-S198_00026	Poona-S307_01180	Solt-S47_03594	Newport-S195_00912	Typhimurium-S418_01630	Anatum-S234_02635	Javiana-S200_03313	Hadar-S219_03615	Enteritidis-S187_03445	Montevideo-S239_02722	Typhimurium-S188_02473	Gallinarum-S173_02568	Derby-S228_02807	Daytona-S341_03729	Heidelberg-S431_00364	Enteritidis-S186_03290	Fresno-S38_03176	Elisabethville-S36_00431	Javiana-S202_03401	Enteritidis-S422_03312	Heidelberg-S370_00960
CLUSTER009375	Paratyphi-A-S399_04074	Acetyl-CoA acetyltransferase	95	Typhimurium-S373_03547	Newport-S566_01133	Orientalis-S45_01040	Typhimurium-S189_02404	Enteritidis-S420_00729	Amager-S25_02502	Typhimurium-S441_04402	Paratyphi-A-S399_04074	Ohio-S315_01822	Newport-S196_02808	Heidelberg-S190_04246	Duesseldorf-S35_01095	Senftenberg-S271_04576	Tyresoe-S51_02876	Brandenburg-S291_03166	Tennessee-S343_02972	Javiana-S201_01245	Saintpaul-S204_00716	Enteritidis-S424_04094	Weston-S54_00723	Indikan-S41_01938	Pasing-S46_01325	Newport-S2_02040	Typhi-S404_02689	Heidelberg-S191_03698	Infantis-S198_02315	Poona-S307_03569	Solt-S47_00400	Newport-S195_03110	Typhimurium-S418_02367	Anatum-S234_00387	Javiana-S200_00533	Hadar-S219_00214	Enteritidis-S187_01486	Montevideo-S239_00565	Typhimurium-S188_01443	Gallinarum-S173_00369	Derby-S228_04529	Daytona-S341_01585	Heidelberg-S431_03099	Enteritidis-S186_04173	Fresno-S38_00938	Elisabethville-S36_03033	Javiana-S202_00284	Enteritidis-S422_00415	Heidelberg-S370_02875
CLUSTER009377	C-amalonaticus-S68_00262	putative multidrug ABC transporter permease YbhR	95	Typhimurium-S373_01941	Newport-S566_00107	Orientalis-S45_01544	Typhimurium-S189_04196	Enteritidis-S420_04432	Amager-S25_02975	Typhimurium-S441_00637	Paratyphi-A-S399_00232	Ohio-S315_03449	Newport-S196_00975	Heidelberg-S190_03029	Duesseldorf-S35_01536	Senftenberg-S271_02015	Tyresoe-S51_00835	Brandenburg-S291_00308	Tennessee-S343_03886	Javiana-S201_03947	Saintpaul-S204_03070	Enteritidis-S424_03367	Weston-S54_03712	Indikan-S41_04103	Pasing-S46_03841	Newport-S2_02351	Typhi-S404_03292	Heidelberg-S191_04124	Infantis-S198_02845	Poona-S307_01955	Solt-S47_02809	Newport-S195_03933	Typhimurium-S418_02578	Anatum-S234_02148	Javiana-S200_02239	Hadar-S219_03147	Enteritidis-S187_04429	Montevideo-S239_02906	Typhimurium-S188_02890	Gallinarum-S173_01560	Derby-S228_03721	Daytona-S341_03076	Heidelberg-S431_03453	Enteritidis-S186_01689	Fresno-S38_01635	Elisabethville-S36_04161	Javiana-S202_03862	Enteritidis-S422_02014	Heidelberg-S370_03228
CLUSTER009380	Citrobacter-sp-S1285_01378	Ribosomal large subunit pseudouridine synthase C	95	Typhimurium-S373_04550	Newport-S566_02653	Orientalis-S45_00110	Typhimurium-S189_01887	Enteritidis-S420_03317	Amager-S25_03251	Typhimurium-S441_01210	Paratyphi-A-S399_00511	Ohio-S315_03729	Newport-S196_01261	Heidelberg-S190_01996	Duesseldorf-S35_01810	Senftenberg-S271_03190	Tyresoe-S51_01096	Brandenburg-S291_02457	Tennessee-S343_04158	Javiana-S201_03677	Saintpaul-S204_03400	Enteritidis-S424_02255	Weston-S54_01814	Indikan-S41_03355	Pasing-S46_00695	Newport-S2_02316	Typhi-S404_03571	Heidelberg-S191_02805	Infantis-S198_02648	Poona-S307_01039	Solt-S47_01685	Newport-S195_00378	Typhimurium-S418_01506	Anatum-S234_02449	Javiana-S200_04055	Hadar-S219_03482	Enteritidis-S187_03313	Montevideo-S239_02570	Typhimurium-S188_00745	Gallinarum-S173_02434	Derby-S228_02682	Daytona-S341_00961	Heidelberg-S431_01666	Enteritidis-S186_03422	Fresno-S38_01597	Elisabethville-S36_04049	Javiana-S202_03537	Enteritidis-S422_03444	Heidelberg-S370_02276
CLUSTER023026	C-amalonaticus-S63_04529	Phosphate starvation-inducible protein PsiF	95	Typhimurium-S373_00777	Newport-S566_00525	Orientalis-S45_04125	Typhimurium-S189_01550	Enteritidis-S420_02797	Amager-S25_04263	Typhimurium-S441_01676	Paratyphi-A-S399_02504	Ohio-S315_04240	Newport-S196_00485	Heidelberg-S190_03458	Duesseldorf-S35_00439	Senftenberg-S271_00380	Tyresoe-S51_03908	Brandenburg-S291_01212	Tennessee-S343_03510	Javiana-S201_04336	Saintpaul-S204_02642	Enteritidis-S424_01404	Weston-S54_03900	Indikan-S41_03644	Pasing-S46_01062	Newport-S2_00811	Typhi-S404_02384	Heidelberg-S191_00714	Infantis-S198_04137	Poona-S307_02353	Solt-S47_03189	Newport-S195_04416	Typhimurium-S418_00015	Anatum-S234_01733	Javiana-S200_00999	Hadar-S219_02738	Enteritidis-S187_02826	Montevideo-S239_03288	Typhimurium-S188_01770	Gallinarum-S173_03059	Derby-S228_00557	Daytona-S341_04218	Heidelberg-S431_03881	Enteritidis-S186_02165	Fresno-S38_04360	Elisabethville-S36_01412	Javiana-S202_04256	Enteritidis-S422_01327	Heidelberg-S370_03656
CLUSTER023017	Citrobacter-sp-S77_03006	Iron-binding protein IscA	95	Typhimurium-S373_00898	Newport-S566_03899	Orientalis-S45_02833	Typhimurium-S189_01976	Enteritidis-S420_00062	Amager-S25_00167	Typhimurium-S441_00984	Paratyphi-A-S399_01289	Ohio-S315_01076	Newport-S196_00082	Heidelberg-S190_04393	Duesseldorf-S35_04407	Senftenberg-S271_04035	Tyresoe-S51_04102	Brandenburg-S291_03327	Tennessee-S343_01734	Javiana-S201_00608	Saintpaul-S204_01928	Enteritidis-S424_00152	Weston-S54_04134	Indikan-S41_00145	Pasing-S46_02757	Newport-S2_00575	Typhi-S404_00615	Heidelberg-S191_01196	Infantis-S198_01927	Poona-S307_02624	Solt-S47_03947	Newport-S195_00545	Typhimurium-S418_03987	Anatum-S234_04097	Javiana-S200_01196	Hadar-S219_00935	Enteritidis-S187_00061	Montevideo-S239_03974	Typhimurium-S188_00348	Gallinarum-S173_03263	Derby-S228_02296	Daytona-S341_04414	Heidelberg-S431_00154	Enteritidis-S186_00061	Fresno-S38_02653	Elisabethville-S36_02527	Javiana-S202_01457	Enteritidis-S422_02403	Heidelberg-S370_00439
CLUSTER009342	Citrobacter-sp-S1283_00825	Thiol:disulfide interchange protein DsbA	95	Typhimurium-S373_00005	Newport-S566_00664	Orientalis-S45_03950	Typhimurium-S189_00009	Enteritidis-S420_01113	Amager-S25_01790	Typhimurium-S441_00739	Paratyphi-A-S399_02685	Ohio-S315_03049	Newport-S196_03149	Heidelberg-S190_02389	Duesseldorf-S35_03918	Senftenberg-S271_01448	Tyresoe-S51_03527	Brandenburg-S291_03397	Tennessee-S343_04349	Javiana-S201_00209	Saintpaul-S204_02377	Enteritidis-S424_00402	Weston-S54_01242	Indikan-S41_04423	Pasing-S46_00181	Newport-S2_03828	Typhi-S404_02566	Heidelberg-S191_03236	Infantis-S198_03821	Poona-S307_03895	Solt-S47_01855	Newport-S195_00061	Typhimurium-S418_00213	Anatum-S234_00014	Javiana-S200_00042	Hadar-S219_02467	Enteritidis-S187_00559	Montevideo-S239_00053	Typhimurium-S188_02552	Gallinarum-S173_04085	Derby-S228_04041	Daytona-S341_03146	Heidelberg-S431_02550	Enteritidis-S186_00371	Fresno-S38_02458	Elisabethville-S36_02279	Javiana-S202_01036	Enteritidis-S422_00754	Heidelberg-S370_02334
CLUSTER023016	Citrobacter-sp-S648_01522	hypothetical protein	95	Typhimurium-S373_00050	Newport-S566_00710	Orientalis-S45_03908	Typhimurium-S189_00054	Enteritidis-S420_01160	Amager-S25_01745	Typhimurium-S441_00784	Paratyphi-A-S399_02638	Ohio-S315_02953	Newport-S196_03102	Heidelberg-S190_02430	Duesseldorf-S35_03964	Senftenberg-S271_01491	Tyresoe-S51_03479	Brandenburg-S291_00836	Tennessee-S343_04394	Javiana-S201_00165	Saintpaul-S204_02422	Enteritidis-S424_00449	Weston-S54_01201	Indikan-S41_00842	Pasing-S46_00139	Newport-S2_03874	Typhi-S404_02519	Heidelberg-S191_03277	Infantis-S198_03776	Poona-S307_03855	Solt-S47_01810	Newport-S195_00107	Typhimurium-S418_00258	Anatum-S234_00054	Javiana-S200_00087	Hadar-S219_02508	Enteritidis-S187_00606	Montevideo-S239_02193	Typhimurium-S188_02597	Gallinarum-S173_04160	Derby-S228_04087	Daytona-S341_03191	Heidelberg-S431_02591	Enteritidis-S186_00418	Fresno-S38_02501	Elisabethville-S36_02325	Javiana-S202_00990	Enteritidis-S422_00801	Heidelberg-S370_02375
CLUSTER023007	C-braakii--S86_04195	hypothetical protein	95	Typhimurium-S373_01862	Newport-S566_00021	Orientalis-S45_04284	Typhimurium-S189_04116	Enteritidis-S420_04351	Amager-S25_03055	Typhimurium-S441_00716	Paratyphi-A-S399_00301	Ohio-S315_03517	Newport-S196_01062	Heidelberg-S190_02950	Duesseldorf-S35_01614	Senftenberg-S271_01945	Tyresoe-S51_00904	Brandenburg-S291_01300	Tennessee-S343_03963	Javiana-S201_03871	Saintpaul-S204_03150	Enteritidis-S424_03286	Weston-S54_03626	Indikan-S41_04326	Pasing-S46_03773	Newport-S2_02116	Typhi-S404_03361	Heidelberg-S191_04045	Infantis-S198_03897	Poona-S307_01878	Solt-S47_02740	Newport-S195_03846	Typhimurium-S418_02498	Anatum-S234_02227	Javiana-S200_02160	Hadar-S219_03227	Enteritidis-S187_04348	Montevideo-S239_02376	Typhimurium-S188_02811	Gallinarum-S173_01477	Derby-S228_03644	Daytona-S341_01957	Heidelberg-S431_03374	Enteritidis-S186_01608	Fresno-S38_00039	Elisabethville-S36_01380	Javiana-S202_03786	Enteritidis-S422_01933	Heidelberg-S370_03149
CLUSTER022991	C-freundii-S20_00768	putative protein	95	Typhimurium-S373_04317	Newport-S566_01044	Orientalis-S45_01133	Typhimurium-S189_02316	Enteritidis-S420_00640	Amager-S25_01901	Typhimurium-S441_03964	Paratyphi-A-S399_01879	Ohio-S315_01914	Newport-S196_02897	Heidelberg-S190_02841	Duesseldorf-S35_01189	Senftenberg-S271_04663	Tyresoe-S51_02961	Brandenburg-S291_03252	Tennessee-S343_03058	Javiana-S201_01161	Saintpaul-S204_00629	Enteritidis-S424_04004	Weston-S54_00631	Indikan-S41_01852	Pasing-S46_01413	Newport-S2_00175	Typhi-S404_01767	Heidelberg-S191_03600	Infantis-S198_02414	Poona-S307_03654	Solt-S47_00485	Newport-S195_03000	Typhimurium-S418_00881	Anatum-S234_00475	Javiana-S200_04433	Hadar-S219_00667	Enteritidis-S187_01396	Montevideo-S239_00901	Typhimurium-S188_03881	Gallinarum-S173_00293	Derby-S228_03942	Daytona-S341_00567	Heidelberg-S431_03001	Enteritidis-S186_04083	Fresno-S38_01025	Elisabethville-S36_03213	Javiana-S202_00368	Enteritidis-S422_00326	Heidelberg-S370_02777
CLUSTER022985	Enteritidis-S424_02753	Fumarate and nitrate reduction regulatory protein	95	Typhimurium-S373_03810	Newport-S566_03124	Orientalis-S45_02369	Typhimurium-S189_03390	Enteritidis-S420_03817	Amager-S25_01401	Typhimurium-S441_00080	Paratyphi-A-S399_03098	Ohio-S315_00563	Newport-S196_01871	Heidelberg-S190_00947	Duesseldorf-S35_02293	Senftenberg-S271_01101	Tyresoe-S51_02116	Brandenburg-S291_03008	Tennessee-S343_01268	Javiana-S201_02251	Saintpaul-S204_03873	Enteritidis-S424_02753	Weston-S54_00927	Indikan-S41_01074	Pasing-S46_00943	Newport-S2_03102	Typhi-S404_04009	Heidelberg-S191_01758	Infantis-S198_00616	Poona-S307_00475	Solt-S47_02450	Newport-S195_01258	Typhimurium-S418_02723	Anatum-S234_02986	Javiana-S200_03663	Hadar-S219_03963	Enteritidis-S187_03812	Montevideo-S239_01487	Typhimurium-S188_02123	Gallinarum-S173_03766	Derby-S228_03170	Daytona-S341_00663	Heidelberg-S431_00716	Enteritidis-S186_02924	Fresno-S38_03526	Elisabethville-S36_01862	Javiana-S202_01854	Enteritidis-S422_02944	Heidelberg-S370_01312
CLUSTER022983	Citrobacter-sp-S647_02789	2,3-bisphosphoglycerate-dependent phosphoglycerate mutase	95	Typhimurium-S373_01984	Newport-S566_00149	Orientalis-S45_01588	Typhimurium-S189_04239	Enteritidis-S420_04476	Amager-S25_02933	Typhimurium-S441_04082	Paratyphi-A-S399_00189	Ohio-S315_03408	Newport-S196_00933	Heidelberg-S190_03071	Duesseldorf-S35_01494	Senftenberg-S271_02057	Tyresoe-S51_00788	Brandenburg-S291_00354	Tennessee-S343_03844	Javiana-S201_03994	Saintpaul-S204_03028	Enteritidis-S424_03411	Weston-S54_03754	Indikan-S41_04018	Pasing-S46_00962	Newport-S2_02393	Typhi-S404_03249	Heidelberg-S191_04167	Infantis-S198_02887	Poona-S307_01996	Solt-S47_02850	Newport-S195_03975	Typhimurium-S418_02621	Anatum-S234_02106	Javiana-S200_02282	Hadar-S219_03105	Enteritidis-S187_04473	Montevideo-S239_02947	Typhimurium-S188_02933	Gallinarum-S173_01603	Derby-S228_03763	Daytona-S341_03118	Heidelberg-S431_03495	Enteritidis-S186_01733	Fresno-S38_01677	Elisabethville-S36_04207	Javiana-S202_03909	Enteritidis-S422_02058	Heidelberg-S370_03270
CLUSTER022982	Citrobacter-sp-S1284_02451	Arginine transport ATP-binding protein ArtM	95	Typhimurium-S373_04096	Newport-S566_03709	Orientalis-S45_00664	Typhimurium-S189_04095	Enteritidis-S420_04132	Amager-S25_01110	Typhimurium-S441_02299	Paratyphi-A-S399_03883	Ohio-S315_00863	Newport-S196_02173	Heidelberg-S190_01239	Duesseldorf-S35_02593	Senftenberg-S271_01702	Tyresoe-S51_01808	Brandenburg-S291_03655	Tennessee-S343_00825	Javiana-S201_02544	Saintpaul-S204_04159	Enteritidis-S424_03067	Weston-S54_03489	Indikan-S41_02664	Pasing-S46_02187	Newport-S2_00988	Typhi-S404_04312	Heidelberg-S191_02048	Infantis-S198_00903	Poona-S307_00181	Solt-S47_03415	Newport-S195_02301	Typhimurium-S418_02477	Anatum-S234_03281	Javiana-S200_03949	Hadar-S219_02234	Enteritidis-S187_04128	Montevideo-S239_01042	Typhimurium-S188_04554	Gallinarum-S173_01248	Derby-S228_03457	Daytona-S341_02782	Heidelberg-S431_01007	Enteritidis-S186_01389	Fresno-S38_02883	Elisabethville-S36_02765	Javiana-S202_02225	Enteritidis-S422_01713	Heidelberg-S370_01602
CLUSTER022980	Citrobacter-sp-S1278_01799	Flagellar L-ring protein	95	Typhimurium-S373_04544	Newport-S566_02647	Orientalis-S45_00116	Typhimurium-S189_01881	Enteritidis-S420_03311	Amager-S25_03245	Typhimurium-S441_01204	Paratyphi-A-S399_00505	Ohio-S315_03723	Newport-S196_01255	Heidelberg-S190_01990	Duesseldorf-S35_01804	Senftenberg-S271_03184	Tyresoe-S51_01090	Brandenburg-S291_02451	Tennessee-S343_04152	Javiana-S201_03683	Saintpaul-S204_03394	Enteritidis-S424_02249	Weston-S54_01808	Indikan-S41_03349	Pasing-S46_00689	Newport-S2_02310	Typhi-S404_03565	Heidelberg-S191_02799	Infantis-S198_02642	Poona-S307_01033	Solt-S47_01691	Newport-S195_00372	Typhimurium-S418_01500	Anatum-S234_02443	Javiana-S200_04049	Hadar-S219_03476	Enteritidis-S187_03307	Montevideo-S239_02564	Typhimurium-S188_00739	Gallinarum-S173_02426	Derby-S228_02676	Daytona-S341_00955	Heidelberg-S431_01660	Enteritidis-S186_03428	Fresno-S38_01591	Elisabethville-S36_04043	Javiana-S202_03543	Enteritidis-S422_03450	Heidelberg-S370_02270
CLUSTER022978	C-freundii-S66_03327	Ribonucleotide monophosphatase NagD	95	Typhimurium-S373_00482	Newport-S566_00239	Orientalis-S45_03318	Typhimurium-S189_03913	Enteritidis-S420_02509	Amager-S25_03911	Typhimurium-S441_01382	Paratyphi-A-S399_00108	Ohio-S315_03339	Newport-S196_00842	Heidelberg-S190_03162	Duesseldorf-S35_00143	Senftenberg-S271_03738	Tyresoe-S51_03613	Brandenburg-S291_00443	Tennessee-S343_03764	Javiana-S201_04076	Saintpaul-S204_02937	Enteritidis-S424_01115	Weston-S54_02993	Indikan-S41_03939	Pasing-S46_03154	Newport-S2_01851	Typhi-S404_03168	Heidelberg-S191_00419	Infantis-S198_01763	Poona-S307_02078	Solt-S47_02940	Newport-S195_04065	Typhimurium-S418_01103	Anatum-S234_02018	Javiana-S200_00704	Hadar-S219_03027	Enteritidis-S187_02536	Montevideo-S239_03025	Typhimurium-S188_01475	Gallinarum-S173_02764	Derby-S228_00266	Daytona-S341_02090	Heidelberg-S431_03585	Enteritidis-S186_01876	Fresno-S38_04075	Elisabethville-S36_00816	Javiana-S202_03991	Enteritidis-S422_01039	Heidelberg-S370_03360
CLUSTER009510	Fresno-S38_01669	Multidrug efflux pump accessory protein AcrZ	95	Typhimurium-S373_01976	Newport-S566_00141	Orientalis-S45_01580	Typhimurium-S189_04231	Enteritidis-S420_04468	Amager-S25_02941	Typhimurium-S441_04074	Paratyphi-A-S399_00197	Ohio-S315_03416	Newport-S196_00941	Heidelberg-S190_03063	Duesseldorf-S35_01502	Senftenberg-S271_02049	Tyresoe-S51_00796	Brandenburg-S291_00346	Tennessee-S343_03852	Javiana-S201_03986	Saintpaul-S204_03036	Enteritidis-S424_03403	Weston-S54_03746	Indikan-S41_04026	Pasing-S46_00954	Newport-S2_02385	Typhi-S404_03257	Heidelberg-S191_04159	Infantis-S198_02879	Poona-S307_01988	Solt-S47_02842	Newport-S195_03967	Typhimurium-S418_02613	Anatum-S234_02114	Javiana-S200_02274	Hadar-S219_03113	Enteritidis-S187_04465	Montevideo-S239_02939	Typhimurium-S188_02925	Gallinarum-S173_01595	Derby-S228_03755	Daytona-S341_03110	Heidelberg-S431_03487	Enteritidis-S186_01725	Fresno-S38_01669	Elisabethville-S36_04199	Javiana-S202_03901	Enteritidis-S422_02050	Heidelberg-S370_03262
CLUSTER009520	C-koseri-S79_01250	putative protein YbcJ	95	Typhimurium-S373_00620	Newport-S566_00368	Orientalis-S45_00395	Typhimurium-S189_01393	Enteritidis-S420_02640	Amager-S25_04105	Typhimurium-S441_01520	Paratyphi-A-S399_02349	Ohio-S315_04088	Newport-S196_00643	Heidelberg-S190_03300	Duesseldorf-S35_00283	Senftenberg-S271_02664	Tyresoe-S51_03771	Brandenburg-S291_03875	Tennessee-S343_03357	Javiana-S201_04201	Saintpaul-S204_02799	Enteritidis-S424_01247	Weston-S54_04057	Indikan-S41_03801	Pasing-S46_03280	Newport-S2_00655	Typhi-S404_02229	Heidelberg-S191_00557	Infantis-S198_03979	Poona-S307_02201	Solt-S47_03056	Newport-S195_04259	Typhimurium-S418_01242	Anatum-S234_01888	Javiana-S200_00842	Hadar-S219_02893	Enteritidis-S187_02668	Montevideo-S239_03153	Typhimurium-S188_01613	Gallinarum-S173_02896	Derby-S228_00405	Daytona-S341_04061	Heidelberg-S431_03723	Enteritidis-S186_02008	Fresno-S38_04205	Elisabethville-S36_00946	Javiana-S202_04118	Enteritidis-S422_01170	Heidelberg-S370_03498
CLUSTER009354	Braenderup-S208_01148	30S ribosomal protein S4	95	Typhimurium-S373_02007	Newport-S566_02109	Orientalis-S45_01240	Typhimurium-S189_01261	Enteritidis-S420_01077	Amager-S25_01631	Typhimurium-S441_04501	Paratyphi-A-S399_03978	Ohio-S315_02802	Newport-S196_04275	Heidelberg-S190_02533	Duesseldorf-S35_03331	Senftenberg-S271_02557	Tyresoe-S51_04011	Brandenburg-S291_04166	Tennessee-S343_00630	Javiana-S201_00426	Saintpaul-S204_01123	Enteritidis-S424_00231	Weston-S54_00314	Indikan-S41_02263	Pasing-S46_04185	Newport-S2_03075	Typhi-S404_02597	Heidelberg-S191_04385	Infantis-S198_04296	Poona-S307_01843	Solt-S47_00674	Newport-S195_00028	Typhimurium-S418_02275	Anatum-S234_01430	Javiana-S200_02305	Hadar-S219_01392	Enteritidis-S187_00717	Montevideo-S239_03631	Typhimurium-S188_04303	Gallinarum-S173_00972	Derby-S228_01807	Daytona-S341_01445	Heidelberg-S431_02694	Enteritidis-S186_00529	Fresno-S38_00620	Elisabethville-S36_00345	Javiana-S202_00771	Enteritidis-S422_02711	Heidelberg-S370_02478
CLUSTER009338	C-freundii-S61_00361	ATP-dependent Clp protease proteolytic subunit	95	Typhimurium-S373_00713	Newport-S566_00460	Orientalis-S45_04063	Typhimurium-S189_01486	Enteritidis-S420_02733	Amager-S25_04199	Typhimurium-S441_01612	Paratyphi-A-S399_02440	Ohio-S315_04176	Newport-S196_00550	Heidelberg-S190_03394	Duesseldorf-S35_00376	Senftenberg-S271_00316	Tyresoe-S51_03846	Brandenburg-S291_03968	Tennessee-S343_03448	Javiana-S201_04276	Saintpaul-S204_02706	Enteritidis-S424_01339	Weston-S54_03964	Indikan-S41_03708	Pasing-S46_03354	Newport-S2_00747	Typhi-S404_02320	Heidelberg-S191_00650	Infantis-S198_04072	Poona-S307_02293	Solt-S47_03129	Newport-S195_04351	Typhimurium-S418_01323	Anatum-S234_01797	Javiana-S200_00935	Hadar-S219_02802	Enteritidis-S187_02761	Montevideo-S239_03228	Typhimurium-S188_01706	Gallinarum-S173_02995	Derby-S228_00495	Daytona-S341_04154	Heidelberg-S431_03817	Enteritidis-S186_02100	Fresno-S38_04296	Elisabethville-S36_03591	Javiana-S202_04193	Enteritidis-S422_01263	Heidelberg-S370_03592
CLUSTER023325	Citrobacter-sp-S648_04266	tRNA-specific 2-thiouridylase MnmA	95	Typhimurium-S373_04598	Newport-S566_02701	Orientalis-S45_00057	Typhimurium-S189_03819	Enteritidis-S420_03365	Amager-S25_03299	Typhimurium-S441_00507	Paratyphi-A-S399_02709	Ohio-S315_03775	Newport-S196_01309	Heidelberg-S190_02044	Duesseldorf-S35_01859	Senftenberg-S271_03239	Tyresoe-S51_01142	Brandenburg-S291_02509	Tennessee-S343_04206	Javiana-S201_03623	Saintpaul-S204_03448	Enteritidis-S424_02303	Weston-S54_01862	Indikan-S41_03404	Pasing-S46_00749	Newport-S2_00072	Typhi-S404_03619	Heidelberg-S191_02853	Infantis-S198_00105	Poona-S307_01091	Solt-S47_00714	Newport-S195_00426	Typhimurium-S418_01554	Anatum-S234_02497	Javiana-S200_04103	Hadar-S219_03530	Enteritidis-S187_03361	Montevideo-S239_02622	Typhimurium-S188_00793	Gallinarum-S173_02483	Derby-S228_02730	Daytona-S341_01742	Heidelberg-S431_01714	Enteritidis-S186_03374	Fresno-S38_03092	Elisabethville-S36_04096	Javiana-S202_03483	Enteritidis-S422_03396	Heidelberg-S370_02324
CLUSTER009300	Citrobacter-sp-S77_03190	Phosphate acetyltransferase	95	Typhimurium-S373_01456	Newport-S566_04104	Orientalis-S45_03044	Typhimurium-S189_01160	Enteritidis-S420_00271	Amager-S25_04466	Typhimurium-S441_03514	Paratyphi-A-S399_01077	Ohio-S315_01355	Newport-S196_00288	Heidelberg-S190_01672	Duesseldorf-S35_04142	Senftenberg-S271_03515	Tyresoe-S51_04321	Brandenburg-S291_03466	Tennessee-S343_01529	Javiana-S201_00820	Saintpaul-S204_02134	Enteritidis-S424_00893	Weston-S54_01504	Indikan-S41_02807	Pasing-S46_02960	Newport-S2_00484	Typhi-S404_00828	Heidelberg-S191_02482	Infantis-S198_02750	Poona-S307_03203	Solt-S47_04216	Newport-S195_00751	Typhimurium-S418_03817	Anatum-S234_04302	Javiana-S200_01617	Hadar-S219_01140	Enteritidis-S187_00271	Montevideo-S239_04242	Typhimurium-S188_01004	Gallinarum-S173_03449	Derby-S228_01878	Daytona-S341_00179	Heidelberg-S431_01157	Enteritidis-S186_00271	Fresno-S38_03807	Elisabethville-S36_01203	Javiana-S202_01669	Enteritidis-S422_02611	Heidelberg-S370_01971
CLUSTER009080	C-koseri-S65_03814	hypothetical protein	95	Typhimurium-S373_01696	Newport-S566_03400	Orientalis-S45_00205	Typhimurium-S189_04529	Enteritidis-S420_02300	Amager-S25_00266	Typhimurium-S441_02916	Paratyphi-A-S399_03525	Ohio-S315_02618	Newport-S196_02553	Heidelberg-S190_00352	Duesseldorf-S35_00762	Senftenberg-S271_02376	Tyresoe-S51_02428	Brandenburg-S291_01441	Tennessee-S343_01834	Javiana-S201_00371	Saintpaul-S204_01222	Enteritidis-S424_04474	Weston-S54_02883	Indikan-S41_02933	Pasing-S46_01548	Newport-S2_04328	Typhi-S404_01262	Heidelberg-S191_00176	Infantis-S198_03180	Poona-S307_02725	Solt-S47_03734	Newport-S195_01617	Typhimurium-S418_04316	Anatum-S234_00651	Javiana-S200_02123	Hadar-S219_01670	Enteritidis-S187_00392	Montevideo-S239_01346	Typhimurium-S188_03434	Gallinarum-S173_04432	Derby-S228_00780	Daytona-S341_01156	Heidelberg-S431_02376	Enteritidis-S186_02676	Fresno-S38_01816	Elisabethville-S36_03725	Javiana-S202_02569	Enteritidis-S422_04088	Heidelberg-S370_00720
CLUSTER023315	Citrobacter-sp-S1278_03663	Maltose/maltodextrin import ATP-binding protein MalK	95	Typhimurium-S373_01798	Newport-S566_02367	Orientalis-S45_02138	Typhimurium-S189_00568	Enteritidis-S420_01505	Amager-S25_03727	Typhimurium-S441_02724	Paratyphi-A-S399_00726	Ohio-S315_02123	Newport-S196_03650	Heidelberg-S190_04282	Duesseldorf-S35_03773	Senftenberg-S271_00533	Tyresoe-S51_00261	Brandenburg-S291_03846	Tennessee-S343_02432	Javiana-S201_01735	Saintpaul-S204_01817	Enteritidis-S424_03676	Weston-S54_00258	Indikan-S41_00610	Pasing-S46_04013	Newport-S2_01692	Typhi-S404_00241	Heidelberg-S191_04478	Infantis-S198_03080	Poona-S307_04202	Solt-S47_01496	Newport-S195_02192	Typhimurium-S418_02104	Anatum-S234_01222	Javiana-S200_03136	Hadar-S219_00748	Enteritidis-S187_00995	Montevideo-S239_04972	Typhimurium-S188_04036	Gallinarum-S173_00920	Derby-S228_02017	Daytona-S341_01837	Heidelberg-S431_04545	Enteritidis-S186_00807	Fresno-S38_02404	Elisabethville-S36_02946	Javiana-S202_03128	Enteritidis-S422_02309	Heidelberg-S370_00267
CLUSTER023313	C-braakii--S64_00873	Iron-sulfur cluster carrier protein	95	Typhimurium-S373_02573	Newport-S566_04384	Orientalis-S45_01457	Typhimurium-S189_00286	Enteritidis-S420_03081	Amager-S25_00837	Typhimurium-S441_01916	Paratyphi-A-S399_00841	Ohio-S315_00052	Newport-S196_02389	Heidelberg-S190_01437	Duesseldorf-S35_02815	Senftenberg-S271_02956	Tyresoe-S51_01552	Brandenburg-S291_01901	Tennessee-S343_03262	Javiana-S201_02763	Saintpaul-S204_04359	Enteritidis-S424_01961	Weston-S54_04324	Indikan-S41_01233	Pasing-S46_03947	Newport-S2_01193	Typhi-S404_00990	Heidelberg-S191_02248	Infantis-S198_01094	Poona-S307_01378	Solt-S47_01582	Newport-S195_02517	Typhimurium-S418_03423	Anatum-S234_03490	Javiana-S200_02869	Hadar-S219_01503	Enteritidis-S187_03021	Montevideo-S239_01250	Typhimurium-S188_03550	Gallinarum-S173_02185	Derby-S228_02412	Daytona-S341_01635	Heidelberg-S431_02147	Enteritidis-S186_03714	Fresno-S38_01458	Elisabethville-S36_03799	Javiana-S202_02445	Enteritidis-S422_03681	Heidelberg-S370_01801
CLUSTER023312	Braenderup-S208_01008	Leucine-specific-binding protein	95	Typhimurium-S373_01042	Newport-S566_01964	Orientalis-S45_03742	Typhimurium-S189_03096	Enteritidis-S420_02017	Amager-S25_02843	Typhimurium-S441_03283	Paratyphi-A-S399_03822	Ohio-S315_00424	Newport-S196_04131	Heidelberg-S190_02299	Duesseldorf-S35_03186	Senftenberg-S271_00126	Tyresoe-S51_00360	Brandenburg-S291_00244	Tennessee-S343_00528	Javiana-S201_03414	Saintpaul-S204_00084	Enteritidis-S424_01760	Weston-S54_02121	Indikan-S41_00660	Pasing-S46_04053	Newport-S2_02931	Typhi-S404_00529	Heidelberg-S191_03108	Infantis-S198_01579	Poona-S307_01708	Solt-S47_02101	Newport-S195_03633	Typhimurium-S418_03601	Anatum-S234_03957	Javiana-S200_01401	Hadar-S219_04126	Enteritidis-S187_02115	Montevideo-S239_01883	Typhimurium-S188_00455	Gallinarum-S173_01859	Derby-S228_01662	Daytona-S341_00222	Heidelberg-S431_01970	Enteritidis-S186_02521	Fresno-S38_00485	Elisabethville-S36_04777	Javiana-S202_01288	Enteritidis-S422_04406	Heidelberg-S370_04357
CLUSTER009155	Elisabethville-S36_00149	Putative nucleoside transporter YegT	95	Typhimurium-S373_02585	Newport-S566_04371	Orientalis-S45_01446	Typhimurium-S189_00298	Enteritidis-S420_03093	Amager-S25_00849	Typhimurium-S441_01928	Paratyphi-A-S399_00829	Ohio-S315_00040	Newport-S196_02377	Heidelberg-S190_01425	Duesseldorf-S35_02804	Senftenberg-S271_02968	Tyresoe-S51_01564	Brandenburg-S291_01889	Tennessee-S343_03250	Javiana-S201_02751	Saintpaul-S204_04347	Enteritidis-S424_01973	Weston-S54_04312	Indikan-S41_01222	Pasing-S46_03935	Newport-S2_01181	Typhi-S404_00978	Heidelberg-S191_02236	Infantis-S198_01083	Poona-S307_01366	Solt-S47_01571	Newport-S195_02505	Typhimurium-S418_03411	Anatum-S234_03479	Javiana-S200_02881	Hadar-S219_01491	Enteritidis-S187_03033	Montevideo-S239_01238	Typhimurium-S188_03562	Gallinarum-S173_02198	Derby-S228_02424	Daytona-S341_03133	Heidelberg-S431_02159	Enteritidis-S186_03702	Fresno-S38_01446	Elisabethville-S36_00149	Javiana-S202_02432	Enteritidis-S422_03668	Heidelberg-S370_01789
CLUSTER023075	Heidelberg-S190_02994	Glutathione transport system permease protein GsiD	95	Typhimurium-S373_01905	Newport-S566_00065	Orientalis-S45_04318	Typhimurium-S189_04160	Enteritidis-S420_04395	Amager-S25_03011	Typhimurium-S441_00673	Paratyphi-A-S399_00267	Ohio-S315_03483	Newport-S196_01018	Heidelberg-S190_02994	Duesseldorf-S35_01580	Senftenberg-S271_01979	Tyresoe-S51_00870	Brandenburg-S291_01334	Tennessee-S343_03929	Javiana-S201_03913	Saintpaul-S204_03106	Enteritidis-S424_03330	Weston-S54_03670	Indikan-S41_04360	Pasing-S46_03807	Newport-S2_02071	Typhi-S404_03327	Heidelberg-S191_04089	Infantis-S198_03854	Poona-S307_01921	Solt-S47_02774	Newport-S195_03890	Typhimurium-S418_02541	Anatum-S234_02184	Javiana-S200_02203	Hadar-S219_03183	Enteritidis-S187_04392	Montevideo-S239_02333	Typhimurium-S188_02854	Gallinarum-S173_01521	Derby-S228_03678	Daytona-S341_01913	Heidelberg-S431_03418	Enteritidis-S186_01652	Fresno-S38_00074	Elisabethville-S36_04124	Javiana-S202_03828	Enteritidis-S422_01977	Heidelberg-S370_03193
CLUSTER023050	C-freundii-S67_01839	Dihydrolipoyllysine-residue succinyltransferase component of 2-oxoglutarate dehydrogenase complex	95	Typhimurium-S373_00427	Newport-S566_00184	Orientalis-S45_00453	Typhimurium-S189_03858	Enteritidis-S420_02467	Amager-S25_03856	Typhimurium-S441_01327	Paratyphi-A-S399_00162	Ohio-S315_03381	Newport-S196_00897	Heidelberg-S190_03107	Duesseldorf-S35_00100	Senftenberg-S271_03683	Tyresoe-S51_03568	Brandenburg-S291_00383	Tennessee-S343_03807	Javiana-S201_04021	Saintpaul-S204_02992	Enteritidis-S424_01073	Weston-S54_02951	Indikan-S41_03982	Pasing-S46_03098	Newport-S2_01808	Typhi-S404_03222	Heidelberg-S191_00364	Infantis-S198_01721	Poona-S307_02023	Solt-S47_02886	Newport-S195_04011	Typhimurium-S418_01048	Anatum-S234_02072	Javiana-S200_00650	Hadar-S219_03069	Enteritidis-S187_02494	Montevideo-S239_02973	Typhimurium-S188_00032	Gallinarum-S173_02722	Derby-S228_00211	Daytona-S341_02048	Heidelberg-S431_03531	Enteritidis-S186_01834	Fresno-S38_04032	Elisabethville-S36_00762	Javiana-S202_03936	Enteritidis-S422_00997	Heidelberg-S370_03306
CLUSTER030406	Amager-S25_03446	Major outer membrane prolipoprotein Lpp	95	Typhimurium-S373_03185	Newport-S566_02840	Orientalis-S45_02653	Typhimurium-S189_03678	Enteritidis-S420_03513	Amager-S25_03446	Typhimurium-S441_00367	Paratyphi-A-S399_02841	Ohio-S315_03922	Newport-S196_01539	Heidelberg-S190_00660	Duesseldorf-S35_01998	Senftenberg-S271_00467	Tyresoe-S51_01299	Brandenburg-S291_00195	Tennessee-S343_00977	Javiana-S201_01961	Saintpaul-S204_03588	Enteritidis-S424_02450	Weston-S54_02355	Indikan-S41_02434	Pasing-S46_00461	Newport-S2_03544	Typhi-S404_03752	Heidelberg-S191_01471	Infantis-S198_00326	Poona-S307_01301	Solt-S47_03643	Newport-S195_00974	Typhimurium-S418_03009	Anatum-S234_02698	Javiana-S200_03377	Hadar-S219_03678	Enteritidis-S187_03508	Montevideo-S239_02771	Typhimurium-S188_02409	Gallinarum-S173_04054	Derby-S228_02871	Daytona-S341_04008	Heidelberg-S431_00429	Enteritidis-S186_03227	Fresno-S38_03238	Elisabethville-S36_00493	Javiana-S202_03335	Enteritidis-S422_03248	Heidelberg-S370_01025
CLUSTER009292	Indikan-S41_01947	Bifunctional protein Aas	95	Typhimurium-S373_03538	Newport-S566_01142	Orientalis-S45_01031	Typhimurium-S189_02413	Enteritidis-S420_00738	Amager-S25_02493	Typhimurium-S441_04393	Paratyphi-A-S399_04084	Ohio-S315_01813	Newport-S196_02799	Heidelberg-S190_04237	Duesseldorf-S35_01086	Senftenberg-S271_04567	Tyresoe-S51_02867	Brandenburg-S291_03157	Tennessee-S343_02963	Javiana-S201_01254	Saintpaul-S204_00725	Enteritidis-S424_04103	Weston-S54_00732	Indikan-S41_01947	Pasing-S46_01316	Newport-S2_02031	Typhi-S404_02698	Heidelberg-S191_03707	Infantis-S198_02306	Poona-S307_03560	Solt-S47_00391	Newport-S195_03119	Typhimurium-S418_02358	Anatum-S234_00378	Javiana-S200_00524	Hadar-S219_00205	Enteritidis-S187_01495	Montevideo-S239_00556	Typhimurium-S188_01434	Gallinarum-S173_00379	Derby-S228_04520	Daytona-S341_01576	Heidelberg-S431_03108	Enteritidis-S186_04182	Fresno-S38_00929	Elisabethville-S36_03024	Javiana-S202_00275	Enteritidis-S422_00424	Heidelberg-S370_02884
CLUSTER009294	Javiana-S203_03944	Pyruvate/proton symporter BtsT	95	Typhimurium-S373_02261	Newport-S566_01368	Orientalis-S45_01847	Typhimurium-S189_00737	Enteritidis-S420_01580	Amager-S25_00551	Typhimurium-S441_02426	Paratyphi-A-S399_01523	Ohio-S315_02461	Newport-S196_03366	Heidelberg-S190_03773	Duesseldorf-S35_03471	Senftenberg-S271_04260	Tyresoe-S51_00739	Brandenburg-S291_01709	Tennessee-S343_02118	Javiana-S201_03055	Saintpaul-S204_01505	Enteritidis-S424_00664	Weston-S54_01359	Indikan-S41_00305	Pasing-S46_01817	Newport-S2_01400	Typhi-S404_01411	Heidelberg-S191_04307	Infantis-S198_03451	Poona-S307_03003	Solt-S47_00856	Newport-S195_01896	Typhimurium-S418_01806	Anatum-S234_00929	Javiana-S200_02557	Hadar-S219_01957	Enteritidis-S187_02351	Montevideo-S239_04680	Typhimurium-S188_03059	Gallinarum-S173_00621	Derby-S228_01142	Daytona-S341_00438	Heidelberg-S431_04197	Enteritidis-S186_01117	Fresno-S38_02100	Elisabethville-S36_01704	Javiana-S202_02838	Enteritidis-S422_03883	Heidelberg-S370_03972
CLUSTER009302	Chingola-S32_00108	Constitutive lysine decarboxylase	95	Typhimurium-S373_03644	Newport-S566_03377	Orientalis-S45_00182	Typhimurium-S189_04552	Enteritidis-S420_02323	Amager-S25_00243	Typhimurium-S441_02939	Paratyphi-A-S399_03548	Ohio-S315_02594	Newport-S196_02530	Heidelberg-S190_00329	Duesseldorf-S35_00785	Senftenberg-S271_02399	Tyresoe-S51_02404	Brandenburg-S291_01418	Tennessee-S343_01811	Javiana-S201_00394	Saintpaul-S204_01199	Enteritidis-S424_04451	Weston-S54_02906	Indikan-S41_02910	Pasing-S46_01525	Newport-S2_04305	Typhi-S404_01285	Heidelberg-S191_00153	Infantis-S198_03157	Poona-S307_02702	Solt-S47_03711	Newport-S195_01594	Typhimurium-S418_04339	Anatum-S234_00628	Javiana-S200_04223	Hadar-S219_01647	Enteritidis-S187_00369	Montevideo-S239_01369	Typhimurium-S188_04271	Gallinarum-S173_04409	Derby-S228_01966	Daytona-S341_01133	Heidelberg-S431_02353	Enteritidis-S186_02653	Fresno-S38_01793	Elisabethville-S36_03702	Javiana-S202_02545	Enteritidis-S422_04111	Heidelberg-S370_00697
CLUSTER009336	C-braakii--S86_03360	Guanylate kinase	95	Typhimurium-S373_02897	Newport-S566_01788	Orientalis-S45_03573	Typhimurium-S189_02919	Enteritidis-S420_01841	Amager-S25_02670	Typhimurium-S441_03106	Paratyphi-A-S399_03641	Ohio-S315_00203	Newport-S196_03934	Heidelberg-S190_02123	Duesseldorf-S35_03005	Senftenberg-S271_03967	Tyresoe-S51_00517	Brandenburg-S291_04312	Tennessee-S343_00337	Javiana-S201_03242	Saintpaul-S204_00260	Enteritidis-S424_01583	Weston-S54_01947	Indikan-S41_01515	Pasing-S46_02487	Newport-S2_02751	Typhi-S404_00348	Heidelberg-S191_02932	Infantis-S198_01395	Poona-S307_01540	Solt-S47_01015	Newport-S195_03456	Typhimurium-S418_00518	Anatum-S234_03786	Javiana-S200_01857	Hadar-S219_04304	Enteritidis-S187_01939	Montevideo-S239_01719	Typhimurium-S188_00141	Gallinarum-S173_01676	Derby-S228_01495	Daytona-S341_00093	Heidelberg-S431_01794	Enteritidis-S186_02345	Fresno-S38_00304	Elisabethville-S36_04343	Javiana-S202_01117	Enteritidis-S422_04230	Heidelberg-S370_04181
CLUSTER009303	Anatum-S234_01011	Anaerobic ribonucleoside-triphosphate reductase	95	Typhimurium-S373_02343	Newport-S566_02167	Orientalis-S45_01927	Typhimurium-S189_00818	Enteritidis-S420_01307	Amager-S25_00615	Typhimurium-S441_02507	Paratyphi-A-S399_01621	Ohio-S315_02350	Newport-S196_03450	Heidelberg-S190_00062	Duesseldorf-S35_03542	Senftenberg-S271_04342	Tyresoe-S51_00044	Brandenburg-S291_02544	Tennessee-S343_02205	Javiana-S201_01535	Saintpaul-S204_01588	Enteritidis-S424_03478	Weston-S54_00038	Indikan-S41_00391	Pasing-S46_01908	Newport-S2_01495	Typhi-S404_01509	Heidelberg-S191_00924	Infantis-S198_03519	Poona-S307_03974	Solt-S47_00943	Newport-S195_01991	Typhimurium-S418_01887	Anatum-S234_01011	Javiana-S200_02639	Hadar-S219_02029	Enteritidis-S187_00796	Montevideo-S239_04761	Typhimurium-S188_03141	Gallinarum-S173_00713	Derby-S228_01061	Daytona-S341_00353	Heidelberg-S431_01256	Enteritidis-S186_00608	Fresno-S38_02194	Elisabethville-S36_01916	Javiana-S202_02917	Enteritidis-S422_02110	Heidelberg-S370_00070
CLUSTER030408	C-braakii--S64_04614	Acyl carrier protein	95	Typhimurium-S373_04560	Newport-S566_02663	Orientalis-S45_00102	Typhimurium-S189_01897	Enteritidis-S420_03327	Amager-S25_03260	Typhimurium-S441_01220	Paratyphi-A-S399_00519	Ohio-S315_03737	Newport-S196_01271	Heidelberg-S190_02006	Duesseldorf-S35_01820	Senftenberg-S271_03200	Tyresoe-S51_01104	Brandenburg-S291_02465	Tennessee-S343_04168	Javiana-S201_03667	Saintpaul-S204_03410	Enteritidis-S424_02265	Weston-S54_01824	Indikan-S41_03365	Pasing-S46_00705	Newport-S2_02326	Typhi-S404_03579	Heidelberg-S191_02815	Infantis-S198_02656	Poona-S307_01047	Solt-S47_01677	Newport-S195_00388	Typhimurium-S418_01516	Anatum-S234_02459	Javiana-S200_04065	Hadar-S219_03492	Enteritidis-S187_03323	Montevideo-S239_02578	Typhimurium-S188_00755	Gallinarum-S173_02444	Derby-S228_02692	Daytona-S341_00971	Heidelberg-S431_01676	Enteritidis-S186_03412	Fresno-S38_01607	Elisabethville-S36_04058	Javiana-S202_03527	Enteritidis-S422_03434	Heidelberg-S370_02286
CLUSTER009311	C-braakii-S58_02095	Elongation factor G	95	Typhimurium-S373_02037	Newport-S566_02079	Orientalis-S45_03094	Typhimurium-S189_01291	Enteritidis-S420_02134	Amager-S25_04395	Typhimurium-S441_04531	Paratyphi-A-S399_02246	Ohio-S315_02832	Newport-S196_04245	Heidelberg-S190_02563	Duesseldorf-S35_03301	Senftenberg-S271_00239	Tyresoe-S51_02358	Brandenburg-S291_04196	Tennessee-S343_01402	Javiana-S201_03520	Saintpaul-S204_01153	Enteritidis-S424_01877	Weston-S54_01396	Indikan-S41_01146	Pasing-S46_04156	Newport-S2_03045	Typhi-S404_02028	Heidelberg-S191_04415	Infantis-S198_01689	Poona-S307_01813	Solt-S47_02213	Newport-S195_03748	Typhimurium-S418_02305	Anatum-S234_01459	Javiana-S200_02334	Hadar-S219_01422	Enteritidis-S187_02231	Montevideo-S239_01994	Typhimurium-S188_04333	Gallinarum-S173_01981	Derby-S228_01777	Daytona-S341_01475	Heidelberg-S431_02724	Enteritidis-S186_02638	Fresno-S38_00602	Elisabethville-S36_03410	Javiana-S202_01394	Enteritidis-S422_04523	Heidelberg-S370_02508
CLUSTER030410	C-freundii-S66_01100	50S ribosomal protein L28	95	Typhimurium-S373_02909	Newport-S566_01800	Orientalis-S45_03585	Typhimurium-S189_02931	Enteritidis-S420_01853	Amager-S25_02682	Typhimurium-S441_03118	Paratyphi-A-S399_03653	Ohio-S315_00215	Newport-S196_03964	Heidelberg-S190_02135	Duesseldorf-S35_03017	Senftenberg-S271_03955	Tyresoe-S51_00529	Brandenburg-S291_04324	Tennessee-S343_00356	Javiana-S201_03254	Saintpaul-S204_00248	Enteritidis-S424_01595	Weston-S54_01959	Indikan-S41_01527	Pasing-S46_02591	Newport-S2_02763	Typhi-S404_00360	Heidelberg-S191_02944	Infantis-S198_01407	Poona-S307_01552	Solt-S47_01027	Newport-S195_03468	Typhimurium-S418_00530	Anatum-S234_03798	Javiana-S200_01869	Hadar-S219_04292	Enteritidis-S187_01951	Montevideo-S239_01731	Typhimurium-S188_00153	Gallinarum-S173_01688	Derby-S228_01507	Daytona-S341_00073	Heidelberg-S431_01806	Enteritidis-S186_02357	Fresno-S38_00316	Elisabethville-S36_04355	Javiana-S202_01129	Enteritidis-S422_04242	Heidelberg-S370_04193
CLUSTER009314	C-freundii-S89_01721	Ribosomal RNA large subunit methyltransferase K/L	95	Typhimurium-S373_04428	Newport-S566_02530	Orientalis-S45_01346	Typhimurium-S189_01765	Enteritidis-S420_04265	Amager-S25_03129	Typhimurium-S441_01088	Paratyphi-A-S399_00384	Ohio-S315_03607	Newport-S196_01138	Heidelberg-S190_01874	Duesseldorf-S35_01687	Senftenberg-S271_01871	Tyresoe-S51_00974	Brandenburg-S291_02734	Tennessee-S343_04037	Javiana-S201_03800	Saintpaul-S204_03278	Enteritidis-S424_03200	Weston-S54_01692	Indikan-S41_03234	Pasing-S46_02388	Newport-S2_02192	Typhi-S404_03444	Heidelberg-S191_02683	Infantis-S198_02526	Poona-S307_00757	Solt-S47_00585	Newport-S195_00256	Typhimurium-S418_01384	Anatum-S234_02327	Javiana-S200_00607	Hadar-S219_03360	Enteritidis-S187_04261	Montevideo-S239_02447	Typhimurium-S188_00623	Gallinarum-S173_01402	Derby-S228_03570	Daytona-S341_03509	Heidelberg-S431_01544	Enteritidis-S186_01522	Fresno-S38_03006	Elisabethville-S36_00383	Javiana-S202_03658	Enteritidis-S422_01847	Heidelberg-S370_02154
CLUSTER009316	Citrobacter-sp-S1284_04148	Peptide transporter CstA	95	Typhimurium-S373_00563	Newport-S566_00320	Orientalis-S45_03244	Typhimurium-S189_01335	Enteritidis-S420_02590	Amager-S25_03991	Typhimurium-S441_01463	Paratyphi-A-S399_00032	Ohio-S315_03257	Newport-S196_00759	Heidelberg-S190_03243	Duesseldorf-S35_00225	Senftenberg-S271_03819	Tyresoe-S51_03713	Brandenburg-S291_02058	Tennessee-S343_03683	Javiana-S201_04151	Saintpaul-S204_02855	Enteritidis-S424_01197	Weston-S54_03075	Indikan-S41_03858	Pasing-S46_03228	Newport-S2_01932	Typhi-S404_03092	Heidelberg-S191_00500	Infantis-S198_01844	Poona-S307_02153	Solt-S47_03014	Newport-S195_04147	Typhimurium-S418_01185	Anatum-S234_01937	Javiana-S200_00785	Hadar-S219_02947	Enteritidis-S187_02618	Montevideo-S239_03098	Typhimurium-S188_01556	Gallinarum-S173_02846	Derby-S228_00346	Daytona-S341_02189	Heidelberg-S431_03666	Enteritidis-S186_01958	Fresno-S38_04156	Elisabethville-S36_00897	Javiana-S202_04068	Enteritidis-S422_01120	Heidelberg-S370_03441
CLUSTER009326	Amager-S25_02666	ATP-dependent DNA helicase RecG	95	Typhimurium-S373_02893	Newport-S566_01784	Orientalis-S45_03569	Typhimurium-S189_02915	Enteritidis-S420_01837	Amager-S25_02666	Typhimurium-S441_03102	Paratyphi-A-S399_03637	Ohio-S315_00199	Newport-S196_03930	Heidelberg-S190_02119	Duesseldorf-S35_03001	Senftenberg-S271_02877	Tyresoe-S51_00513	Brandenburg-S291_04308	Tennessee-S343_00333	Javiana-S201_03238	Saintpaul-S204_00264	Enteritidis-S424_01579	Weston-S54_01943	Indikan-S41_01511	Pasing-S46_02483	Newport-S2_02747	Typhi-S404_00344	Heidelberg-S191_02928	Infantis-S198_01391	Poona-S307_01536	Solt-S47_01011	Newport-S195_03452	Typhimurium-S418_00514	Anatum-S234_03782	Javiana-S200_01853	Hadar-S219_04308	Enteritidis-S187_01935	Montevideo-S239_01715	Typhimurium-S188_00137	Gallinarum-S173_01672	Derby-S228_01491	Daytona-S341_00097	Heidelberg-S431_01790	Enteritidis-S186_02341	Fresno-S38_00300	Elisabethville-S36_04339	Javiana-S202_01113	Enteritidis-S422_04226	Heidelberg-S370_04177
CLUSTER009327	C-braakii-S85_02354	Formate hydrogenlyase transcriptional activator	95	Typhimurium-S373_00305	Newport-S566_01558	Orientalis-S45_03437	Typhimurium-S189_02566	Enteritidis-S420_00893	Amager-S25_02334	Typhimurium-S441_04242	Paratyphi-A-S399_04240	Ohio-S315_01639	Newport-S196_04471	Heidelberg-S190_04075	Duesseldorf-S35_00925	Senftenberg-S271_02531	Tyresoe-S51_02706	Brandenburg-S291_01096	Tennessee-S343_02731	Javiana-S201_01395	Saintpaul-S204_00876	Enteritidis-S424_04258	Weston-S54_03199	Indikan-S41_02107	Pasing-S46_01193	Newport-S2_04053	Typhi-S404_02854	Heidelberg-S191_03870	Infantis-S198_02154	Poona-S307_03409	Solt-S47_00245	Newport-S195_03270	Typhimurium-S418_04667	Anatum-S234_00227	Javiana-S200_00372	Hadar-S219_00307	Enteritidis-S187_01651	Montevideo-S239_00402	Typhimurium-S188_01283	Gallinarum-S173_04341	Derby-S228_04365	Daytona-S341_02339	Heidelberg-S431_03270	Enteritidis-S186_04338	Fresno-S38_00773	Elisabethville-S36_00665	Javiana-S202_00135	Enteritidis-S422_00580	Heidelberg-S370_03045
CLUSTER009328	C-werkmanii-S78_02333	Flagellar biosynthesis protein FlhA	95	Typhimurium-S373_04061	Newport-S566_03674	Orientalis-S45_00628	Typhimurium-S189_04059	Enteritidis-S420_04097	Amager-S25_01146	Typhimurium-S441_02263	Paratyphi-A-S399_03847	Ohio-S315_00827	Newport-S196_02137	Heidelberg-S190_01203	Duesseldorf-S35_02556	Senftenberg-S271_01666	Tyresoe-S51_01843	Brandenburg-S291_02839	Tennessee-S343_00860	Javiana-S201_02508	Saintpaul-S204_04123	Enteritidis-S424_03032	Weston-S54_03453	Indikan-S41_02699	Pasing-S46_02150	Newport-S2_00953	Typhi-S404_04276	Heidelberg-S191_02012	Infantis-S198_00868	Poona-S307_00217	Solt-S47_03451	Newport-S195_02266	Typhimurium-S418_02442	Anatum-S234_03245	Javiana-S200_03914	Hadar-S219_02269	Enteritidis-S187_04092	Montevideo-S239_01078	Typhimurium-S188_04519	Gallinarum-S173_01216	Derby-S228_03422	Daytona-S341_02747	Heidelberg-S431_00971	Enteritidis-S186_01354	Fresno-S38_02847	Elisabethville-S36_02800	Javiana-S202_02189	Enteritidis-S422_01678	Heidelberg-S370_01566
CLUSTER023033	Citrobacter-sp-S647_05146	Iron-sulfur cluster assembly protein CyaY	95	Typhimurium-S373_03597	Newport-S566_03603	Orientalis-S45_03998	Typhimurium-S189_02774	Enteritidis-S420_02382	Amager-S25_02557	Typhimurium-S441_03699	Paratyphi-A-S399_02196	Ohio-S315_02998	Newport-S196_03202	Heidelberg-S190_03878	Duesseldorf-S35_03866	Senftenberg-S271_03614	Tyresoe-S51_01421	Brandenburg-S291_02252	Tennessee-S343_02524	Javiana-S201_02891	Saintpaul-S204_02327	Enteritidis-S424_00355	Weston-S54_02537	Indikan-S41_03141	Pasing-S46_01123	Newport-S2_04245	Typhi-S404_01937	Heidelberg-S191_00095	Infantis-S198_03660	Poona-S307_04273	Solt-S47_01234	Newport-S195_02642	Typhimurium-S418_00314	Anatum-S234_03617	Javiana-S200_04176	Hadar-S219_01594	Enteritidis-S187_01827	Montevideo-S239_02252	Typhimurium-S188_04222	Gallinarum-S173_02652	Derby-S228_01304	Daytona-S341_03405	Heidelberg-S431_04302	Enteritidis-S186_00948	Fresno-S38_01727	Elisabethville-S36_02642	Javiana-S202_00704	Enteritidis-S422_02785	Heidelberg-S370_04486
CLUSTER022968	Citrobacter-sp-S94_00474	Zinc import ATP-binding protein ZnuC	95	Typhimurium-S373_04040	Newport-S566_03650	Orientalis-S45_00607	Typhimurium-S189_04037	Enteritidis-S420_04076	Amager-S25_01167	Typhimurium-S441_02241	Paratyphi-A-S399_03343	Ohio-S315_00798	Newport-S196_02114	Heidelberg-S190_01182	Duesseldorf-S35_02535	Senftenberg-S271_01636	Tyresoe-S51_01865	Brandenburg-S291_02804	Tennessee-S343_00881	Javiana-S201_02487	Saintpaul-S204_04102	Enteritidis-S424_03011	Weston-S54_03431	Indikan-S41_04299	Pasing-S46_03668	Newport-S2_00931	Typhi-S404_04254	Heidelberg-S191_01991	Infantis-S198_00846	Poona-S307_00238	Solt-S47_03472	Newport-S195_02244	Typhimurium-S418_02421	Anatum-S234_03224	Javiana-S200_03893	Hadar-S219_02291	Enteritidis-S187_04071	Montevideo-S239_01099	Typhimurium-S188_04498	Gallinarum-S173_01194	Derby-S228_03400	Daytona-S341_02725	Heidelberg-S431_00950	Enteritidis-S186_01333	Fresno-S38_02817	Elisabethville-S36_04296	Javiana-S202_02168	Enteritidis-S422_01657	Heidelberg-S370_01545
CLUSTER022965	Chingola-S32_02349	Flap endonuclease Xni	95	Typhimurium-S373_03499	Newport-S566_01181	Orientalis-S45_00992	Typhimurium-S189_02452	Enteritidis-S420_00777	Amager-S25_02455	Typhimurium-S441_04354	Paratyphi-A-S399_04123	Ohio-S315_01774	Newport-S196_02760	Heidelberg-S190_04198	Duesseldorf-S35_01047	Senftenberg-S271_04528	Tyresoe-S51_02828	Brandenburg-S291_03118	Tennessee-S343_02924	Javiana-S201_01293	Saintpaul-S204_00764	Enteritidis-S424_04142	Weston-S54_00771	Indikan-S41_01986	Pasing-S46_01277	Newport-S2_01992	Typhi-S404_02737	Heidelberg-S191_03746	Infantis-S198_02267	Poona-S307_03521	Solt-S47_00352	Newport-S195_03158	Typhimurium-S418_04779	Anatum-S234_00340	Javiana-S200_00485	Hadar-S219_00166	Enteritidis-S187_01534	Montevideo-S239_00517	Typhimurium-S188_01395	Gallinarum-S173_00418	Derby-S228_04482	Daytona-S341_01537	Heidelberg-S431_03147	Enteritidis-S186_04221	Fresno-S38_00890	Elisabethville-S36_02985	Javiana-S202_00236	Enteritidis-S422_00464	Heidelberg-S370_02922
CLUSTER022961	C-amalonaticus-S68_01346	putative phospholipid-binding lipoprotein MlaA	95	Typhimurium-S373_01402	Newport-S566_04050	Orientalis-S45_02990	Typhimurium-S189_01105	Enteritidis-S420_00217	Amager-S25_00018	Typhimurium-S441_03460	Paratyphi-A-S399_01133	Ohio-S315_01301	Newport-S196_00233	Heidelberg-S190_01618	Duesseldorf-S35_04195	Senftenberg-S271_03567	Tyresoe-S51_04267	Brandenburg-S291_03412	Tennessee-S343_01583	Javiana-S201_00769	Saintpaul-S204_02080	Enteritidis-S424_00839	Weston-S54_01450	Indikan-S41_02753	Pasing-S46_02906	Newport-S2_00430	Typhi-S404_00772	Heidelberg-S191_02428	Infantis-S198_02696	Poona-S307_02477	Solt-S47_04162	Newport-S195_00696	Typhimurium-S418_03763	Anatum-S234_04248	Javiana-S200_01563	Hadar-S219_01086	Enteritidis-S187_00217	Montevideo-S239_04189	Typhimurium-S188_00950	Gallinarum-S173_03505	Derby-S228_00179	Daytona-S341_01007	Heidelberg-S431_01103	Enteritidis-S186_00217	Fresno-S38_03858	Elisabethville-S36_04659	Javiana-S202_01615	Enteritidis-S422_02557	Heidelberg-S370_01917
CLUSTER009857	Heidelberg-S431_02256	Propanediol utilization protein PduA	95	Typhimurium-S373_02682	Newport-S566_04264	Orientalis-S45_00782	Typhimurium-S189_00397	Enteritidis-S420_03190	Amager-S25_00947	Typhimurium-S441_02025	Paratyphi-A-S399_04015	Ohio-S315_00965	Newport-S196_02269	Heidelberg-S190_01328	Duesseldorf-S35_02692	Senftenberg-S271_03072	Tyresoe-S51_01671	Brandenburg-S291_03786	Tennessee-S343_00709	Javiana-S201_02643	Saintpaul-S204_04249	Enteritidis-S424_02070	Weston-S54_02617	Indikan-S41_02547	Pasing-S46_00593	Newport-S2_01079	Typhi-S404_00008	Heidelberg-S191_02137	Infantis-S198_00995	Poona-S307_00056	Solt-S47_03331	Newport-S195_02397	Typhimurium-S418_04437	Anatum-S234_03386	Javiana-S200_02978	Hadar-S219_02144	Enteritidis-S187_03130	Montevideo-S239_00113	Typhimurium-S188_03659	Gallinarum-S173_02300	Derby-S228_02535	Daytona-S341_02871	Heidelberg-S431_02256	Enteritidis-S186_03605	Fresno-S38_01330	Elisabethville-S36_00249	Javiana-S202_02325	Enteritidis-S422_03571	Heidelberg-S370_01692
CLUSTER009825	Citrobacter-sp-S1285_02005	Inner membrane transport permease YadH	95	Typhimurium-S373_01657	Newport-S566_03439	Orientalis-S45_00240	Typhimurium-S189_04490	Enteritidis-S420_02260	Amager-S25_00312	Typhimurium-S441_02877	Paratyphi-A-S399_03481	Ohio-S315_02664	Newport-S196_02592	Heidelberg-S190_00398	Duesseldorf-S35_00717	Senftenberg-S271_02330	Tyresoe-S51_02467	Brandenburg-S291_01481	Tennessee-S343_01879	Javiana-S201_00332	Saintpaul-S204_01267	Enteritidis-S424_04514	Weston-S54_02845	Indikan-S41_02972	Pasing-S46_01596	Newport-S2_04375	Typhi-S404_01218	Heidelberg-S191_00222	Infantis-S198_03219	Poona-S307_02764	Solt-S47_03769	Newport-S195_01656	Typhimurium-S418_04277	Anatum-S234_00690	Javiana-S200_02084	Hadar-S219_01716	Enteritidis-S187_00432	Montevideo-S239_04447	Typhimurium-S188_03395	Gallinarum-S173_04473	Derby-S228_00741	Daytona-S341_01203	Heidelberg-S431_02422	Enteritidis-S186_02716	Fresno-S38_01861	Elisabethville-S36_03764	Javiana-S202_02607	Enteritidis-S422_04048	Heidelberg-S370_00766
CLUSTER009830	Ohio-S315_00329	Thiazole synthase	95	Typhimurium-S373_00853	Newport-S566_04487	Orientalis-S45_04361	Typhimurium-S189_04587	Enteritidis-S420_02926	Amager-S25_01807	Typhimurium-S441_00890	Paratyphi-A-S399_00976	Ohio-S315_00329	Newport-S196_00021	Heidelberg-S190_00297	Duesseldorf-S35_02918	Senftenberg-S271_04469	Tyresoe-S51_02345	Brandenburg-S291_01377	Tennessee-S343_04504	Javiana-S201_03574	Saintpaul-S204_01083	Enteritidis-S424_00201	Weston-S54_03586	Indikan-S41_02159	Pasing-S46_04369	Newport-S2_02660	Typhi-S404_01084	Heidelberg-S191_03214	Infantis-S198_02005	Poona-S307_04332	Solt-S47_00515	Newport-S195_02698	Typhimurium-S418_03207	Anatum-S234_01508	Javiana-S200_01150	Hadar-S219_01353	Enteritidis-S187_04493	Montevideo-S239_04341	Typhimurium-S188_00258	Gallinarum-S173_04116	Derby-S228_00032	Daytona-S341_01406	Heidelberg-S431_04617	Enteritidis-S186_04480	Fresno-S38_03635	Elisabethville-S36_02585	Javiana-S202_00882	Enteritidis-S422_04150	Heidelberg-S370_04616
CLUSTER009833	Braenderup-S208_00061	Putative glutamine amidotransferase YafJ	95	Typhimurium-S373_03416	Newport-S566_00599	Orientalis-S45_04198	Typhimurium-S189_01688	Enteritidis-S420_02871	Amager-S25_04336	Typhimurium-S441_01749	Paratyphi-A-S399_02076	Ohio-S315_04314	Newport-S196_00413	Heidelberg-S190_03589	Duesseldorf-S35_00534	Senftenberg-S271_02740	Tyresoe-S51_03969	Brandenburg-S291_01274	Tennessee-S343_03571	Javiana-S201_04408	Saintpaul-S204_02571	Enteritidis-S424_01478	Weston-S54_03827	Indikan-S41_03572	Pasing-S46_00995	Newport-S2_00896	Typhi-S404_02138	Heidelberg-S191_00845	Infantis-S198_04209	Poona-S307_02414	Solt-S47_03250	Newport-S195_04489	Typhimurium-S418_00149	Anatum-S234_01660	Javiana-S200_01072	Hadar-S219_02663	Enteritidis-S187_02900	Montevideo-S239_03350	Typhimurium-S188_01901	Gallinarum-S173_03138	Derby-S228_04197	Daytona-S341_04290	Heidelberg-S431_04012	Enteritidis-S186_02239	Fresno-S38_03662	Elisabethville-S36_01487	Javiana-S202_04317	Enteritidis-S422_01401	Heidelberg-S370_03787
CLUSTER009835	C-freundii-S20_00072	Triosephosphate isomerase	95	Typhimurium-S373_00090	Newport-S566_00750	Orientalis-S45_03868	Typhimurium-S189_00094	Enteritidis-S420_01200	Amager-S25_01705	Typhimurium-S441_00824	Paratyphi-A-S399_02597	Ohio-S315_02913	Newport-S196_03062	Heidelberg-S190_02471	Duesseldorf-S35_04001	Senftenberg-S271_01522	Tyresoe-S51_03438	Brandenburg-S291_02357	Tennessee-S343_04434	Javiana-S201_00124	Saintpaul-S204_02463	Enteritidis-S424_00489	Weston-S54_01160	Indikan-S41_00873	Pasing-S46_00098	Newport-S2_03915	Typhi-S404_02478	Heidelberg-S191_03318	Infantis-S198_03736	Poona-S307_03815	Solt-S47_01780	Newport-S195_00147	Typhimurium-S418_00393	Anatum-S234_00094	Javiana-S200_00127	Hadar-S219_02548	Enteritidis-S187_00646	Montevideo-S239_02043	Typhimurium-S188_02637	Gallinarum-S173_04204	Derby-S228_04018	Daytona-S341_03232	Heidelberg-S431_02632	Enteritidis-S186_00458	Fresno-S38_02542	Elisabethville-S36_02401	Javiana-S202_00949	Enteritidis-S422_00841	Heidelberg-S370_02416
CLUSTER009837	C-freundii-S83_00432	Inner membrane protein YabI	95	Typhimurium-S373_01589	Newport-S566_03509	Orientalis-S45_00308	Typhimurium-S189_04421	Enteritidis-S420_02188	Amager-S25_00382	Typhimurium-S441_02808	Paratyphi-A-S399_03412	Ohio-S315_02733	Newport-S196_02663	Heidelberg-S190_00473	Duesseldorf-S35_00641	Senftenberg-S271_02255	Tyresoe-S51_02535	Brandenburg-S291_01548	Tennessee-S343_01948	Javiana-S201_00265	Saintpaul-S204_01335	Enteritidis-S424_04587	Weston-S54_02773	Indikan-S41_03041	Pasing-S46_01663	Newport-S2_04444	Typhi-S404_01149	Heidelberg-S191_00297	Infantis-S198_03291	Poona-S307_02832	Solt-S47_03836	Newport-S195_01727	Typhimurium-S418_04209	Anatum-S234_00760	Javiana-S200_02016	Hadar-S219_01786	Enteritidis-S187_00505	Montevideo-S239_04514	Typhimurium-S188_03326	Gallinarum-S173_04546	Derby-S228_00667	Daytona-S341_01275	Heidelberg-S431_02497	Enteritidis-S186_02789	Fresno-S38_01937	Elisabethville-S36_01544	Javiana-S202_02674	Enteritidis-S422_03976	Heidelberg-S370_00841
CLUSTER009838	C-koseri-S65_02820	Formate hydrogenlyase subunit 7	95	Typhimurium-S373_00293	Newport-S566_01546	Orientalis-S45_03425	Typhimurium-S189_02578	Enteritidis-S420_00905	Amager-S25_02322	Typhimurium-S441_04230	Paratyphi-A-S399_04252	Ohio-S315_01627	Newport-S196_04459	Heidelberg-S190_04063	Duesseldorf-S35_00913	Senftenberg-S271_02519	Tyresoe-S51_02694	Brandenburg-S291_01084	Tennessee-S343_02719	Javiana-S201_01407	Saintpaul-S204_00888	Enteritidis-S424_04270	Weston-S54_03187	Indikan-S41_02119	Pasing-S46_01181	Newport-S2_04041	Typhi-S404_02866	Heidelberg-S191_03882	Infantis-S198_02142	Poona-S307_03397	Solt-S47_00233	Newport-S195_03282	Typhimurium-S418_04655	Anatum-S234_00215	Javiana-S200_00360	Hadar-S219_00295	Enteritidis-S187_01663	Montevideo-S239_00390	Typhimurium-S188_01271	Gallinarum-S173_04329	Derby-S228_04353	Daytona-S341_02327	Heidelberg-S431_03282	Enteritidis-S186_04350	Fresno-S38_00761	Elisabethville-S36_00653	Javiana-S202_00123	Enteritidis-S422_00592	Heidelberg-S370_03057
CLUSTER009843	C-amalonaticus-S63_00701	DNA-directed RNA polymerase subunit omega	95	Typhimurium-S373_02896	Newport-S566_01787	Orientalis-S45_03572	Typhimurium-S189_02918	Enteritidis-S420_01840	Amager-S25_02669	Typhimurium-S441_03105	Paratyphi-A-S399_03640	Ohio-S315_00202	Newport-S196_03933	Heidelberg-S190_02122	Duesseldorf-S35_03004	Senftenberg-S271_03968	Tyresoe-S51_00516	Brandenburg-S291_04311	Tennessee-S343_00336	Javiana-S201_03241	Saintpaul-S204_00261	Enteritidis-S424_01582	Weston-S54_01946	Indikan-S41_01514	Pasing-S46_02486	Newport-S2_02750	Typhi-S404_00347	Heidelberg-S191_02931	Infantis-S198_01394	Poona-S307_01539	Solt-S47_01014	Newport-S195_03455	Typhimurium-S418_00517	Anatum-S234_03785	Javiana-S200_01856	Hadar-S219_04305	Enteritidis-S187_01938	Montevideo-S239_01718	Typhimurium-S188_00140	Gallinarum-S173_01675	Derby-S228_01494	Daytona-S341_00094	Heidelberg-S431_01793	Enteritidis-S186_02344	Fresno-S38_00303	Elisabethville-S36_04342	Javiana-S202_01116	Enteritidis-S422_04229	Heidelberg-S370_04180
CLUSTER009846	C-freundii-S67_01477	Carbon dioxide concentrating mechanism protein CcmL	95	Typhimurium-S373_02678	Newport-S566_04268	Orientalis-S45_00786	Typhimurium-S189_00393	Enteritidis-S420_03186	Amager-S25_00943	Typhimurium-S441_02021	Paratyphi-A-S399_04019	Ohio-S315_00969	Newport-S196_02273	Heidelberg-S190_01332	Duesseldorf-S35_02696	Senftenberg-S271_03068	Tyresoe-S51_01667	Brandenburg-S291_03790	Tennessee-S343_00705	Javiana-S201_02647	Saintpaul-S204_04253	Enteritidis-S424_02066	Weston-S54_02613	Indikan-S41_02543	Pasing-S46_00589	Newport-S2_01083	Typhi-S404_00012	Heidelberg-S191_02141	Infantis-S198_00999	Poona-S307_00052	Solt-S47_03327	Newport-S195_02401	Typhimurium-S418_04433	Anatum-S234_03390	Javiana-S200_02974	Hadar-S219_02140	Enteritidis-S187_03126	Montevideo-S239_00109	Typhimurium-S188_03655	Gallinarum-S173_02296	Derby-S228_02531	Daytona-S341_02875	Heidelberg-S431_02252	Enteritidis-S186_03609	Fresno-S38_01334	Elisabethville-S36_00245	Javiana-S202_02329	Enteritidis-S422_03575	Heidelberg-S370_01696
CLUSTER009849	Chingola-S32_02205	putative Fe(2+)-trafficking protein	95	Typhimurium-S373_04314	Newport-S566_01041	Orientalis-S45_01136	Typhimurium-S189_02313	Enteritidis-S420_00637	Amager-S25_01898	Typhimurium-S441_03961	Paratyphi-A-S399_01876	Ohio-S315_01917	Newport-S196_02900	Heidelberg-S190_02838	Duesseldorf-S35_01192	Senftenberg-S271_04666	Tyresoe-S51_02964	Brandenburg-S291_03255	Tennessee-S343_03061	Javiana-S201_01158	Saintpaul-S204_00626	Enteritidis-S424_04001	Weston-S54_00628	Indikan-S41_01849	Pasing-S46_01416	Newport-S2_00178	Typhi-S404_01764	Heidelberg-S191_03597	Infantis-S198_02417	Poona-S307_03657	Solt-S47_00488	Newport-S195_02997	Typhimurium-S418_00878	Anatum-S234_00478	Javiana-S200_04430	Hadar-S219_00664	Enteritidis-S187_01393	Montevideo-S239_00898	Typhimurium-S188_03878	Gallinarum-S173_00290	Derby-S228_03939	Daytona-S341_00570	Heidelberg-S431_02998	Enteritidis-S186_04080	Fresno-S38_01028	Elisabethville-S36_03216	Javiana-S202_00371	Enteritidis-S422_00323	Heidelberg-S370_02774
CLUSTER009852	Citrobacter-sp-S60_00605	hypothetical protein	95	Typhimurium-S373_02415	Newport-S566_02222	Orientalis-S45_01981	Typhimurium-S189_00891	Enteritidis-S420_01362	Amager-S25_00687	Typhimurium-S441_02579	Paratyphi-A-S399_00581	Ohio-S315_02278	Newport-S196_03505	Heidelberg-S190_00115	Duesseldorf-S35_03616	Senftenberg-S271_04397	Tyresoe-S51_00116	Brandenburg-S291_02616	Tennessee-S343_02277	Javiana-S201_01589	Saintpaul-S204_01659	Enteritidis-S424_03533	Weston-S54_00111	Indikan-S41_00444	Pasing-S46_01962	Newport-S2_01548	Typhi-S404_00095	Heidelberg-S191_00977	Infantis-S198_02934	Poona-S307_04046	Solt-S47_01348	Newport-S195_02046	Typhimurium-S418_01959	Anatum-S234_01064	Javiana-S200_02711	Hadar-S219_02101	Enteritidis-S187_00851	Montevideo-S239_04815	Typhimurium-S188_03213	Gallinarum-S173_00770	Derby-S228_00989	Daytona-S341_02455	Heidelberg-S431_01309	Enteritidis-S186_00663	Fresno-S38_02250	Elisabethville-S36_01989	Javiana-S202_02971	Enteritidis-S422_02165	Heidelberg-S370_00123
CLUSTER009864	C-amalonaticus-S68_04366	Hydrogenase maturation factor HypC	95	Typhimurium-S373_00302	Newport-S566_01555	Orientalis-S45_03434	Typhimurium-S189_02569	Enteritidis-S420_00896	Amager-S25_02331	Typhimurium-S441_04239	Paratyphi-A-S399_04243	Ohio-S315_01636	Newport-S196_04468	Heidelberg-S190_04072	Duesseldorf-S35_00922	Senftenberg-S271_02528	Tyresoe-S51_02703	Brandenburg-S291_01093	Tennessee-S343_02728	Javiana-S201_01398	Saintpaul-S204_00879	Enteritidis-S424_04261	Weston-S54_03196	Indikan-S41_02110	Pasing-S46_01190	Newport-S2_04050	Typhi-S404_02857	Heidelberg-S191_03873	Infantis-S198_02151	Poona-S307_03406	Solt-S47_00242	Newport-S195_03273	Typhimurium-S418_04664	Anatum-S234_00224	Javiana-S200_00369	Hadar-S219_00304	Enteritidis-S187_01654	Montevideo-S239_00399	Typhimurium-S188_01280	Gallinarum-S173_04338	Derby-S228_04362	Daytona-S341_02336	Heidelberg-S431_03273	Enteritidis-S186_04341	Fresno-S38_00770	Elisabethville-S36_00662	Javiana-S202_00132	Enteritidis-S422_00583	Heidelberg-S370_03048
CLUSTER022959	Amager-S25_02530	Ubiquinone/menaquinone biosynthesis C-methyltransferase UbiE	95	Typhimurium-S373_03569	Newport-S566_03575	Orientalis-S45_03971	Typhimurium-S189_02746	Enteritidis-S420_02354	Amager-S25_02530	Typhimurium-S441_03671	Paratyphi-A-S399_02168	Ohio-S315_02970	Newport-S196_03174	Heidelberg-S190_03850	Duesseldorf-S35_03838	Senftenberg-S271_03586	Tyresoe-S51_01396	Brandenburg-S291_02229	Tennessee-S343_02496	Javiana-S201_02864	Saintpaul-S204_02299	Enteritidis-S424_00327	Weston-S54_02509	Indikan-S41_03169	Pasing-S46_01094	Newport-S2_04217	Typhi-S404_01909	Heidelberg-S191_00067	Infantis-S198_03632	Poona-S307_04248	Solt-S47_01211	Newport-S195_02614	Typhimurium-S418_00286	Anatum-S234_03589	Javiana-S200_04148	Hadar-S219_01566	Enteritidis-S187_01799	Montevideo-S239_02226	Typhimurium-S188_04194	Gallinarum-S173_02624	Derby-S228_01276	Daytona-S341_03378	Heidelberg-S431_04274	Enteritidis-S186_00920	Fresno-S38_01699	Elisabethville-S36_02615	Javiana-S202_00677	Enteritidis-S422_02757	Heidelberg-S370_04458
CLUSTER009865	C-braakii-S58_01313	DNA-binding protein HU-alpha	95	Typhimurium-S373_00843	Newport-S566_04497	Orientalis-S45_04351	Typhimurium-S189_04577	Enteritidis-S420_02916	Amager-S25_01817	Typhimurium-S441_00880	Paratyphi-A-S399_00986	Ohio-S315_00319	Newport-S196_00031	Heidelberg-S190_00307	Duesseldorf-S35_02908	Senftenberg-S271_04459	Tyresoe-S51_02335	Brandenburg-S291_01367	Tennessee-S343_04494	Javiana-S201_03564	Saintpaul-S204_01093	Enteritidis-S424_00191	Weston-S54_03576	Indikan-S41_02169	Pasing-S46_04359	Newport-S2_02651	Typhi-S404_01094	Heidelberg-S191_03224	Infantis-S198_01996	Poona-S307_04322	Solt-S47_00505	Newport-S195_02708	Typhimurium-S418_03197	Anatum-S234_01497	Javiana-S200_01140	Hadar-S219_01343	Enteritidis-S187_04483	Montevideo-S239_04331	Typhimurium-S188_00248	Gallinarum-S173_04106	Derby-S228_00023	Daytona-S341_01396	Heidelberg-S431_04627	Enteritidis-S186_04470	Fresno-S38_03625	Elisabethville-S36_02575	Javiana-S202_00872	Enteritidis-S422_04140	Heidelberg-S370_04626
CLUSTER009870	Citrobacter-sp-S1282_03775	hypothetical protein	95	Typhimurium-S373_01833	Newport-S566_02404	Orientalis-S45_02154	Typhimurium-S189_00603	Enteritidis-S420_01523	Amager-S25_03745	Typhimurium-S441_02759	Paratyphi-A-S399_00741	Ohio-S315_02107	Newport-S196_03688	Heidelberg-S190_04318	Duesseldorf-S35_03808	Senftenberg-S271_00497	Tyresoe-S51_00277	Brandenburg-S291_02780	Tennessee-S343_02467	Javiana-S201_01752	Saintpaul-S204_01853	Enteritidis-S424_03694	Weston-S54_00276	Indikan-S41_00628	Pasing-S46_03997	Newport-S2_01728	Typhi-S404_00256	Heidelberg-S191_04514	Infantis-S198_03115	Poona-S307_04218	Solt-S47_01512	Newport-S195_02228	Typhimurium-S418_02140	Anatum-S234_01258	Javiana-S200_03171	Hadar-S219_00712	Enteritidis-S187_01013	Montevideo-S239_04988	Typhimurium-S188_04071	Gallinarum-S173_00940	Derby-S228_02052	Daytona-S341_01872	Heidelberg-S431_04581	Enteritidis-S186_00825	Fresno-S38_02439	Elisabethville-S36_02926	Javiana-S202_03144	Enteritidis-S422_02327	Heidelberg-S370_00303
CLUSTER009873	Citrobacter-sp-S77_01351	DNA-binding protein HU-beta	95	Typhimurium-S373_00710	Newport-S566_00457	Orientalis-S45_04060	Typhimurium-S189_01483	Enteritidis-S420_02730	Amager-S25_04196	Typhimurium-S441_01609	Paratyphi-A-S399_02437	Ohio-S315_04173	Newport-S196_00553	Heidelberg-S190_03391	Duesseldorf-S35_00373	Senftenberg-S271_00313	Tyresoe-S51_03843	Brandenburg-S291_03965	Tennessee-S343_03445	Javiana-S201_04273	Saintpaul-S204_02709	Enteritidis-S424_01336	Weston-S54_03967	Indikan-S41_03711	Pasing-S46_03351	Newport-S2_00744	Typhi-S404_02317	Heidelberg-S191_00647	Infantis-S198_04069	Poona-S307_02290	Solt-S47_03126	Newport-S195_04348	Typhimurium-S418_01320	Anatum-S234_01800	Javiana-S200_00932	Hadar-S219_02805	Enteritidis-S187_02758	Montevideo-S239_03225	Typhimurium-S188_01703	Gallinarum-S173_02992	Derby-S228_00492	Daytona-S341_04151	Heidelberg-S431_03814	Enteritidis-S186_02097	Fresno-S38_04293	Elisabethville-S36_03588	Javiana-S202_04190	Enteritidis-S422_01260	Heidelberg-S370_03589
CLUSTER009874	Enteritidis-S186_03870	Phosphocarrier protein NPr	95	Typhimurium-S373_03022	Newport-S566_00829	Orientalis-S45_01618	Typhimurium-S189_02097	Enteritidis-S420_00427	Amager-S25_02115	Typhimurium-S441_00030	Paratyphi-A-S399_01662	Ohio-S315_04406	Newport-S196_03728	Heidelberg-S190_02630	Duesseldorf-S35_01418	Senftenberg-S271_00726	Tyresoe-S51_03193	Brandenburg-S291_02090	Tennessee-S343_04588	Javiana-S201_00532	Saintpaul-S204_00411	Enteritidis-S424_03791	Weston-S54_00415	Indikan-S41_01633	Pasing-S46_03563	Newport-S2_02426	Typhi-S404_01550	Heidelberg-S191_03390	Infantis-S198_01203	Poona-S307_03080	Solt-S47_00024	Newport-S195_02785	Typhimurium-S418_00662	Anatum-S234_01343	Javiana-S200_03214	Hadar-S219_00439	Enteritidis-S187_01183	Montevideo-S239_00640	Typhimurium-S188_01998	Gallinarum-S173_00072	Derby-S228_02137	Daytona-S341_02589	Heidelberg-S431_02791	Enteritidis-S186_03870	Fresno-S38_01242	Elisabethville-S36_04482	Javiana-S202_00589	Enteritidis-S422_00074	Heidelberg-S370_02567
CLUSTER009878	Braenderup-S208_03141	hypothetical protein	95	Typhimurium-S373_02801	Newport-S566_03737	Orientalis-S45_00692	Typhimurium-S189_00516	Enteritidis-S420_04159	Amager-S25_01082	Typhimurium-S441_02143	Paratyphi-A-S399_03911	Ohio-S315_00890	Newport-S196_02201	Heidelberg-S190_01266	Duesseldorf-S35_02620	Senftenberg-S271_01731	Tyresoe-S51_01780	Brandenburg-S291_03683	Tennessee-S343_00796	Javiana-S201_02572	Saintpaul-S204_04187	Enteritidis-S424_03094	Weston-S54_02686	Indikan-S41_02636	Pasing-S46_02215	Newport-S2_01016	Typhi-S404_04340	Heidelberg-S191_02075	Infantis-S198_00931	Poona-S307_00153	Solt-S47_03388	Newport-S195_02329	Typhimurium-S418_04112	Anatum-S234_03309	Javiana-S200_03040	Hadar-S219_02206	Enteritidis-S187_04155	Montevideo-S239_01015	Typhimurium-S188_03721	Gallinarum-S173_01275	Derby-S228_03485	Daytona-S341_02809	Heidelberg-S431_02318	Enteritidis-S186_01416	Fresno-S38_02911	Elisabethville-S36_02737	Javiana-S202_02253	Enteritidis-S422_01740	Heidelberg-S370_01630
CLUSTER009881	C-freundii-S67_04713	30S ribosomal protein S15	95	Typhimurium-S373_04141	Newport-S566_00871	Orientalis-S45_01659	Typhimurium-S189_02140	Enteritidis-S420_00469	Amager-S25_02074	Typhimurium-S441_03791	Paratyphi-A-S399_01703	Ohio-S315_02087	Newport-S196_03770	Heidelberg-S190_02672	Duesseldorf-S35_01375	Senftenberg-S271_00769	Tyresoe-S51_03151	Brandenburg-S291_02131	Tennessee-S343_04630	Javiana-S201_00491	Saintpaul-S204_00453	Enteritidis-S424_03833	Weston-S54_00457	Indikan-S41_01674	Pasing-S46_03522	Newport-S2_02468	Typhi-S404_01591	Heidelberg-S191_03432	Infantis-S198_01246	Poona-S307_03121	Solt-S47_02567	Newport-S195_02827	Typhimurium-S418_00704	Anatum-S234_01301	Javiana-S200_04276	Hadar-S219_00481	Enteritidis-S187_01225	Montevideo-S239_00682	Typhimurium-S188_00835	Gallinarum-S173_00114	Derby-S228_03775	Daytona-S341_02630	Heidelberg-S431_02833	Enteritidis-S186_03912	Fresno-S38_01200	Elisabethville-S36_04523	Javiana-S202_00548	Enteritidis-S422_00116	Heidelberg-S370_02609
CLUSTER009882	Chingola-S32_02537	Protein YihD	95	Typhimurium-S373_00003	Newport-S566_00662	Orientalis-S45_03952	Typhimurium-S189_00007	Enteritidis-S420_01111	Amager-S25_01792	Typhimurium-S441_00737	Paratyphi-A-S399_02687	Ohio-S315_03047	Newport-S196_03151	Heidelberg-S190_02387	Duesseldorf-S35_03916	Senftenberg-S271_01446	Tyresoe-S51_03529	Brandenburg-S291_03395	Tennessee-S343_04347	Javiana-S201_00211	Saintpaul-S204_02375	Enteritidis-S424_00400	Weston-S54_01244	Indikan-S41_04421	Pasing-S46_00183	Newport-S2_03826	Typhi-S404_02568	Heidelberg-S191_03234	Infantis-S198_03823	Poona-S307_03897	Solt-S47_01857	Newport-S195_00059	Typhimurium-S418_00211	Anatum-S234_00012	Javiana-S200_00040	Hadar-S219_02465	Enteritidis-S187_00557	Montevideo-S239_00051	Typhimurium-S188_02550	Gallinarum-S173_04083	Derby-S228_04039	Daytona-S341_03144	Heidelberg-S431_02548	Enteritidis-S186_00369	Fresno-S38_02456	Elisabethville-S36_02277	Javiana-S202_01038	Enteritidis-S422_00752	Heidelberg-S370_02332
CLUSTER010017	C-freundii-S67_01724	Glutathione transport system permease protein GsiC	95	Typhimurium-S373_01906	Newport-S566_00066	Orientalis-S45_04319	Typhimurium-S189_04161	Enteritidis-S420_04396	Amager-S25_03010	Typhimurium-S441_00672	Paratyphi-A-S399_00266	Ohio-S315_03482	Newport-S196_01017	Heidelberg-S190_02995	Duesseldorf-S35_01579	Senftenberg-S271_01980	Tyresoe-S51_00869	Brandenburg-S291_01335	Tennessee-S343_03928	Javiana-S201_03914	Saintpaul-S204_03105	Enteritidis-S424_03331	Weston-S54_03671	Indikan-S41_04361	Pasing-S46_03808	Newport-S2_02070	Typhi-S404_03326	Heidelberg-S191_04090	Infantis-S198_03853	Poona-S307_01922	Solt-S47_02775	Newport-S195_03891	Typhimurium-S418_02542	Anatum-S234_02183	Javiana-S200_02204	Hadar-S219_03182	Enteritidis-S187_04393	Montevideo-S239_02332	Typhimurium-S188_02855	Gallinarum-S173_01522	Derby-S228_03679	Daytona-S341_01912	Heidelberg-S431_03419	Enteritidis-S186_01653	Fresno-S38_00075	Elisabethville-S36_04125	Javiana-S202_03829	Enteritidis-S422_01978	Heidelberg-S370_03194
CLUSTER010070	C-amalonaticus-S68_04610	hypothetical protein	95	Typhimurium-S373_04364	Newport-S566_01091	Orientalis-S45_01080	Typhimurium-S189_02363	Enteritidis-S420_00687	Amager-S25_01860	Typhimurium-S441_04011	Paratyphi-A-S399_01919	Ohio-S315_01861	Newport-S196_02850	Heidelberg-S190_02888	Duesseldorf-S35_01135	Senftenberg-S271_04616	Tyresoe-S51_02915	Brandenburg-S291_03206	Tennessee-S343_03011	Javiana-S201_01207	Saintpaul-S204_00676	Enteritidis-S424_04052	Weston-S54_00684	Indikan-S41_01899	Pasing-S46_01365	Newport-S2_00126	Typhi-S404_01807	Heidelberg-S191_03647	Infantis-S198_02366	Poona-S307_03608	Solt-S47_00438	Newport-S195_03047	Typhimurium-S418_00928	Anatum-S234_00428	Javiana-S200_04480	Hadar-S219_01257	Enteritidis-S187_01444	Montevideo-S239_00947	Typhimurium-S188_03928	Gallinarum-S173_00341	Derby-S228_04569	Daytona-S341_01623	Heidelberg-S431_03048	Enteritidis-S186_04131	Fresno-S38_00978	Elisabethville-S36_03080	Javiana-S202_00322	Enteritidis-S422_00373	Heidelberg-S370_02824
CLUSTER022529	C-braakii--S64_00320	ATP-dependent protease subunit HslV	95	Typhimurium-S373_00101	Newport-S566_00761	Orientalis-S45_03857	Typhimurium-S189_00105	Enteritidis-S420_01211	Amager-S25_01694	Typhimurium-S441_00835	Paratyphi-A-S399_02586	Ohio-S315_02902	Newport-S196_03051	Heidelberg-S190_02482	Duesseldorf-S35_04012	Senftenberg-S271_01533	Tyresoe-S51_03427	Brandenburg-S291_02368	Tennessee-S343_04446	Javiana-S201_00113	Saintpaul-S204_02474	Enteritidis-S424_00500	Weston-S54_01149	Indikan-S41_00884	Pasing-S46_00087	Newport-S2_03926	Typhi-S404_02467	Heidelberg-S191_03329	Infantis-S198_03725	Poona-S307_03804	Solt-S47_01769	Newport-S195_00158	Typhimurium-S418_00404	Anatum-S234_00105	Javiana-S200_00138	Hadar-S219_02559	Enteritidis-S187_00657	Montevideo-S239_02032	Typhimurium-S188_02648	Gallinarum-S173_04215	Derby-S228_04007	Daytona-S341_03243	Heidelberg-S431_02643	Enteritidis-S186_00469	Fresno-S38_02553	Elisabethville-S36_02413	Javiana-S202_00938	Enteritidis-S422_00852	Heidelberg-S370_02427
CLUSTER009824	C-werkmanii-S78_03921	hypothetical protein	95	Typhimurium-S373_00657	Newport-S566_00404	Orientalis-S45_00377	Typhimurium-S189_01429	Enteritidis-S420_02676	Amager-S25_04141	Typhimurium-S441_01556	Paratyphi-A-S399_02385	Ohio-S315_04121	Newport-S196_00607	Heidelberg-S190_03336	Duesseldorf-S35_00319	Senftenberg-S271_00261	Tyresoe-S51_03789	Brandenburg-S291_03911	Tennessee-S343_03393	Javiana-S201_04219	Saintpaul-S204_02762	Enteritidis-S424_01283	Weston-S54_04021	Indikan-S41_03765	Pasing-S46_03298	Newport-S2_00691	Typhi-S404_02265	Heidelberg-S191_00593	Infantis-S198_04014	Poona-S307_02237	Solt-S47_03073	Newport-S195_04295	Typhimurium-S418_01267	Anatum-S234_01853	Javiana-S200_00879	Hadar-S219_02857	Enteritidis-S187_02705	Montevideo-S239_03171	Typhimurium-S188_01650	Gallinarum-S173_02936	Derby-S228_00440	Daytona-S341_04097	Heidelberg-S431_03760	Enteritidis-S186_02044	Fresno-S38_04241	Elisabethville-S36_00980	Javiana-S202_04136	Enteritidis-S422_01206	Heidelberg-S370_03535
CLUSTER009817	Tado-S48_00598	NADH pyrophosphatase	95	Typhimurium-S373_00847	Newport-S566_04493	Orientalis-S45_04355	Typhimurium-S189_04581	Enteritidis-S420_02920	Amager-S25_01813	Typhimurium-S441_00884	Paratyphi-A-S399_00982	Ohio-S315_00323	Newport-S196_00027	Heidelberg-S190_00303	Duesseldorf-S35_02912	Senftenberg-S271_04463	Tyresoe-S51_02339	Brandenburg-S291_01371	Tennessee-S343_04498	Javiana-S201_03568	Saintpaul-S204_01089	Enteritidis-S424_00195	Weston-S54_03580	Indikan-S41_02165	Pasing-S46_04363	Newport-S2_02655	Typhi-S404_01090	Heidelberg-S191_03220	Infantis-S198_02000	Poona-S307_04326	Solt-S47_00509	Newport-S195_02704	Typhimurium-S418_03201	Anatum-S234_01501	Javiana-S200_01144	Hadar-S219_01347	Enteritidis-S187_04487	Montevideo-S239_04335	Typhimurium-S188_00252	Gallinarum-S173_04110	Derby-S228_00027	Daytona-S341_01400	Heidelberg-S431_04623	Enteritidis-S186_04474	Fresno-S38_03629	Elisabethville-S36_02579	Javiana-S202_00876	Enteritidis-S422_04144	Heidelberg-S370_04622
CLUSTER009814	Gallinarum-S173_02319	Cobalt-precorrin-4 C(11)-methyltransferase	95	Typhimurium-S373_02698	Newport-S566_04248	Orientalis-S45_00766	Typhimurium-S189_00413	Enteritidis-S420_03206	Amager-S25_00963	Typhimurium-S441_02041	Paratyphi-A-S399_03952	Ohio-S315_00949	Newport-S196_02253	Heidelberg-S190_01312	Duesseldorf-S35_02676	Senftenberg-S271_03088	Tyresoe-S51_01687	Brandenburg-S291_03770	Tennessee-S343_00725	Javiana-S201_02627	Saintpaul-S204_04233	Enteritidis-S424_02086	Weston-S54_02633	Indikan-S41_02563	Pasing-S46_00609	Newport-S2_01063	Typhi-S404_04381	Heidelberg-S191_02121	Infantis-S198_00979	Poona-S307_00072	Solt-S47_03347	Newport-S195_02381	Typhimurium-S418_04453	Anatum-S234_03370	Javiana-S200_02994	Hadar-S219_02160	Enteritidis-S187_03146	Montevideo-S239_00129	Typhimurium-S188_03675	Gallinarum-S173_02319	Derby-S228_02551	Daytona-S341_02855	Heidelberg-S431_02272	Enteritidis-S186_03589	Fresno-S38_01314	Elisabethville-S36_00265	Javiana-S202_02309	Enteritidis-S422_03555	Heidelberg-S370_01676
CLUSTER009809	Citrobacter-sp-S649_00520	Histidine transport ATP-binding protein HisP	95	Typhimurium-S373_01443	Newport-S566_04091	Orientalis-S45_03031	Typhimurium-S189_01147	Enteritidis-S420_00258	Amager-S25_04453	Typhimurium-S441_03501	Paratyphi-A-S399_01090	Ohio-S315_01342	Newport-S196_00275	Heidelberg-S190_01659	Duesseldorf-S35_04155	Senftenberg-S271_03528	Tyresoe-S51_04308	Brandenburg-S291_03453	Tennessee-S343_01542	Javiana-S201_00807	Saintpaul-S204_02121	Enteritidis-S424_00880	Weston-S54_01491	Indikan-S41_02794	Pasing-S46_02947	Newport-S2_00471	Typhi-S404_00815	Heidelberg-S191_02469	Infantis-S198_02737	Poona-S307_03190	Solt-S47_04203	Newport-S195_00738	Typhimurium-S418_03804	Anatum-S234_04289	Javiana-S200_01604	Hadar-S219_01127	Enteritidis-S187_00258	Montevideo-S239_04229	Typhimurium-S188_00991	Gallinarum-S173_03462	Derby-S228_01865	Daytona-S341_00193	Heidelberg-S431_01144	Enteritidis-S186_00258	Fresno-S38_03820	Elisabethville-S36_01190	Javiana-S202_01656	Enteritidis-S422_02598	Heidelberg-S370_01958
CLUSTER029803	Duesseldorf-S35_00716	putative ABC transporter ATP-binding protein YadG	95	Typhimurium-S373_01656	Newport-S566_03440	Orientalis-S45_00241	Typhimurium-S189_04489	Enteritidis-S420_02259	Amager-S25_00313	Typhimurium-S441_02876	Paratyphi-A-S399_03480	Ohio-S315_02665	Newport-S196_02593	Heidelberg-S190_00399	Duesseldorf-S35_00716	Senftenberg-S271_02329	Tyresoe-S51_02468	Brandenburg-S291_01482	Tennessee-S343_01880	Javiana-S201_00331	Saintpaul-S204_01268	Enteritidis-S424_04515	Weston-S54_02844	Indikan-S41_02973	Pasing-S46_01597	Newport-S2_04376	Typhi-S404_01217	Heidelberg-S191_00223	Infantis-S198_03220	Poona-S307_02765	Solt-S47_03770	Newport-S195_01657	Typhimurium-S418_04276	Anatum-S234_00691	Javiana-S200_02083	Hadar-S219_01717	Enteritidis-S187_00433	Montevideo-S239_04448	Typhimurium-S188_03394	Gallinarum-S173_04474	Derby-S228_00740	Daytona-S341_01204	Heidelberg-S431_02423	Enteritidis-S186_02717	Fresno-S38_01862	Elisabethville-S36_03765	Javiana-S202_02608	Enteritidis-S422_04047	Heidelberg-S370_00767
CLUSTER022942	C-amalonaticus-S63_04361	Miniconductance mechanosensitive channel YbdG	95	Typhimurium-S373_00594	Newport-S566_00345	Orientalis-S45_03220	Typhimurium-S189_01366	Enteritidis-S420_02614	Amager-S25_04022	Typhimurium-S441_01494	Paratyphi-A-S399_00008	Ohio-S315_03233	Newport-S196_00734	Heidelberg-S190_03274	Duesseldorf-S35_00256	Senftenberg-S271_03850	Tyresoe-S51_03744	Brandenburg-S291_02034	Tennessee-S343_03652	Javiana-S201_04175	Saintpaul-S204_02824	Enteritidis-S424_01221	Weston-S54_03099	Indikan-S41_03827	Pasing-S46_03254	Newport-S2_01963	Typhi-S404_03068	Heidelberg-S191_00531	Infantis-S198_01868	Poona-S307_02177	Solt-S47_03038	Newport-S195_04172	Typhimurium-S418_01216	Anatum-S234_01906	Javiana-S200_00816	Hadar-S219_02916	Enteritidis-S187_02642	Montevideo-S239_03122	Typhimurium-S188_01587	Gallinarum-S173_02870	Derby-S228_00377	Daytona-S341_02220	Heidelberg-S431_03697	Enteritidis-S186_01982	Fresno-S38_04187	Elisabethville-S36_00928	Javiana-S202_04092	Enteritidis-S422_01144	Heidelberg-S370_03472
CLUSTER022936	C-freundii-S67_00237	Lipid III flippase	95	Typhimurium-S373_03614	Newport-S566_03617	Orientalis-S45_04015	Typhimurium-S189_02791	Enteritidis-S420_02396	Amager-S25_02571	Typhimurium-S441_03716	Paratyphi-A-S399_02213	Ohio-S315_03012	Newport-S196_03216	Heidelberg-S190_03892	Duesseldorf-S35_03880	Senftenberg-S271_03631	Tyresoe-S51_01438	Brandenburg-S291_02267	Tennessee-S343_02538	Javiana-S201_02908	Saintpaul-S204_02344	Enteritidis-S424_00369	Weston-S54_02551	Indikan-S41_03127	Pasing-S46_01137	Newport-S2_04262	Typhi-S404_01954	Heidelberg-S191_00109	Infantis-S198_03674	Poona-S307_04287	Solt-S47_01248	Newport-S195_02656	Typhimurium-S418_00331	Anatum-S234_03634	Javiana-S200_04193	Hadar-S219_01608	Enteritidis-S187_01841	Montevideo-S239_02270	Typhimurium-S188_04239	Gallinarum-S173_02666	Derby-S228_01321	Daytona-S341_03419	Heidelberg-S431_04316	Enteritidis-S186_00962	Fresno-S38_01744	Elisabethville-S36_02659	Javiana-S202_00721	Enteritidis-S422_02799	Heidelberg-S370_04500
CLUSTER022935	Newport-S196_01313	Isocitrate dehydrogenase [NADP]	95	Typhimurium-S373_04602	Newport-S566_02705	Orientalis-S45_00053	Typhimurium-S189_03815	Enteritidis-S420_03369	Amager-S25_03303	Typhimurium-S441_00503	Paratyphi-A-S399_02713	Ohio-S315_03779	Newport-S196_01313	Heidelberg-S190_02048	Duesseldorf-S35_01863	Senftenberg-S271_03243	Tyresoe-S51_01146	Brandenburg-S291_02513	Tennessee-S343_04210	Javiana-S201_03619	Saintpaul-S204_03452	Enteritidis-S424_02307	Weston-S54_02211	Indikan-S41_03408	Pasing-S46_00753	Newport-S2_00076	Typhi-S404_03623	Heidelberg-S191_02857	Infantis-S198_00101	Poona-S307_01095	Solt-S47_00710	Newport-S195_00430	Typhimurium-S418_01558	Anatum-S234_02501	Javiana-S200_04107	Hadar-S219_03534	Enteritidis-S187_03365	Montevideo-S239_02626	Typhimurium-S188_00797	Gallinarum-S173_02487	Derby-S228_02734	Daytona-S341_01738	Heidelberg-S431_01718	Enteritidis-S186_03370	Fresno-S38_03096	Elisabethville-S36_04100	Javiana-S202_03479	Enteritidis-S422_03392	Heidelberg-S370_02328
CLUSTER022930	Citrobacter-sp-S95_00796	N-acetylmuramoyl-L-alanine amidase AmiC	95	Typhimurium-S373_03519	Newport-S566_01161	Orientalis-S45_01012	Typhimurium-S189_02432	Enteritidis-S420_00757	Amager-S25_02474	Typhimurium-S441_04374	Paratyphi-A-S399_04103	Ohio-S315_01794	Newport-S196_02780	Heidelberg-S190_04218	Duesseldorf-S35_01067	Senftenberg-S271_04548	Tyresoe-S51_02848	Brandenburg-S291_03138	Tennessee-S343_02944	Javiana-S201_01273	Saintpaul-S204_00744	Enteritidis-S424_04122	Weston-S54_00751	Indikan-S41_01966	Pasing-S46_01297	Newport-S2_02012	Typhi-S404_02717	Heidelberg-S191_03726	Infantis-S198_02287	Poona-S307_03541	Solt-S47_00372	Newport-S195_03138	Typhimurium-S418_02339	Anatum-S234_00359	Javiana-S200_00505	Hadar-S219_00186	Enteritidis-S187_01514	Montevideo-S239_00537	Typhimurium-S188_01415	Gallinarum-S173_00398	Derby-S228_04501	Daytona-S341_01557	Heidelberg-S431_03127	Enteritidis-S186_04201	Fresno-S38_00910	Elisabethville-S36_03005	Javiana-S202_00256	Enteritidis-S422_00444	Heidelberg-S370_02903
CLUSTER022929	Citrobacter-sp-S81_03697	Serine hydroxymethyltransferase 1	95	Typhimurium-S373_00884	Newport-S566_03885	Orientalis-S45_02819	Typhimurium-S189_01962	Enteritidis-S420_00047	Amager-S25_00181	Typhimurium-S441_00970	Paratyphi-A-S399_01303	Ohio-S315_01062	Newport-S196_00068	Heidelberg-S190_04379	Duesseldorf-S35_04421	Senftenberg-S271_04021	Tyresoe-S51_04088	Brandenburg-S291_03313	Tennessee-S343_01748	Javiana-S201_00594	Saintpaul-S204_01914	Enteritidis-S424_00138	Weston-S54_04120	Indikan-S41_00131	Pasing-S46_02743	Newport-S2_02558	Typhi-S404_00601	Heidelberg-S191_01182	Infantis-S198_01941	Poona-S307_02638	Solt-S47_03933	Newport-S195_00531	Typhimurium-S418_03973	Anatum-S234_04083	Javiana-S200_01182	Hadar-S219_00921	Enteritidis-S187_00047	Montevideo-S239_03960	Typhimurium-S188_00334	Gallinarum-S173_03248	Derby-S228_02282	Daytona-S341_04400	Heidelberg-S431_00140	Enteritidis-S186_00047	Fresno-S38_02639	Elisabethville-S36_02513	Javiana-S202_01443	Enteritidis-S422_02388	Heidelberg-S370_00425
CLUSTER022919	C-koseri-S79_04228	Glutamyl-tRNA reductase	95	Typhimurium-S373_03925	Newport-S566_03240	Orientalis-S45_02254	Typhimurium-S189_03274	Enteritidis-S420_03934	Amager-S25_01285	Typhimurium-S441_03637	Paratyphi-A-S399_03223	Ohio-S315_00679	Newport-S196_01987	Heidelberg-S190_01064	Duesseldorf-S35_02422	Senftenberg-S271_00973	Tyresoe-S51_01984	Brandenburg-S291_00737	Tennessee-S343_01392	Javiana-S201_02370	Saintpaul-S204_03988	Enteritidis-S424_02870	Weston-S54_03312	Indikan-S41_04184	Pasing-S46_02636	Newport-S2_03218	Typhi-S404_04134	Heidelberg-S191_01875	Infantis-S198_00732	Poona-S307_00355	Solt-S47_02016	Newport-S195_01374	Typhimurium-S418_03095	Anatum-S234_03103	Javiana-S200_03778	Hadar-S219_00840	Enteritidis-S187_03929	Montevideo-S239_03812	Typhimurium-S188_04383	Gallinarum-S173_01019	Derby-S228_03296	Daytona-S341_00779	Heidelberg-S431_00833	Enteritidis-S186_01192	Fresno-S38_02710	Elisabethville-S36_01071	Javiana-S202_01974	Enteritidis-S422_01515	Heidelberg-S370_01429
CLUSTER022909	Citrobacter-sp-S1280_02528	UDP-N-acetylglucosamine 1-carboxyvinyltransferase	95	Typhimurium-S373_03005	Newport-S566_00846	Orientalis-S45_01635	Typhimurium-S189_02114	Enteritidis-S420_00444	Amager-S25_02098	Typhimurium-S441_00013	Paratyphi-A-S399_01679	Ohio-S315_04389	Newport-S196_03745	Heidelberg-S190_02647	Duesseldorf-S35_01401	Senftenberg-S271_00743	Tyresoe-S51_03176	Brandenburg-S291_02107	Tennessee-S343_04605	Javiana-S201_00515	Saintpaul-S204_00428	Enteritidis-S424_03808	Weston-S54_00432	Indikan-S41_01650	Pasing-S46_03546	Newport-S2_02443	Typhi-S404_01567	Heidelberg-S191_03407	Infantis-S198_01220	Poona-S307_03097	Solt-S47_00007	Newport-S195_02802	Typhimurium-S418_00679	Anatum-S234_01326	Javiana-S200_03197	Hadar-S219_00456	Enteritidis-S187_01200	Montevideo-S239_00657	Typhimurium-S188_01981	Gallinarum-S173_00089	Derby-S228_02154	Daytona-S341_02606	Heidelberg-S431_02808	Enteritidis-S186_03887	Fresno-S38_01225	Elisabethville-S36_04499	Javiana-S202_00572	Enteritidis-S422_00091	Heidelberg-S370_02584
CLUSTER022907	C-freundii-S66_02935	Transcription termination factor Rho	95	Typhimurium-S373_03623	Newport-S566_03626	Orientalis-S45_04024	Typhimurium-S189_02800	Enteritidis-S420_02405	Amager-S25_02580	Typhimurium-S441_03725	Paratyphi-A-S399_02222	Ohio-S315_03021	Newport-S196_03225	Heidelberg-S190_03901	Duesseldorf-S35_03889	Senftenberg-S271_03640	Tyresoe-S51_01447	Brandenburg-S291_02276	Tennessee-S343_02547	Javiana-S201_02917	Saintpaul-S204_02353	Enteritidis-S424_00378	Weston-S54_02560	Indikan-S41_03118	Pasing-S46_01146	Newport-S2_04271	Typhi-S404_01963	Heidelberg-S191_00118	Infantis-S198_03683	Poona-S307_04296	Solt-S47_01257	Newport-S195_02665	Typhimurium-S418_00340	Anatum-S234_03643	Javiana-S200_04202	Hadar-S219_01617	Enteritidis-S187_01850	Montevideo-S239_02279	Typhimurium-S188_04248	Gallinarum-S173_02675	Derby-S228_01330	Daytona-S341_03428	Heidelberg-S431_04325	Enteritidis-S186_00971	Fresno-S38_01753	Elisabethville-S36_02668	Javiana-S202_00730	Enteritidis-S422_02808	Heidelberg-S370_04509
CLUSTER022904	Citrobacter-sp-S97_00368	Cell division protein FtsA	95	Typhimurium-S373_01616	Newport-S566_03481	Orientalis-S45_00280	Typhimurium-S189_04448	Enteritidis-S420_02216	Amager-S25_00354	Typhimurium-S441_02835	Paratyphi-A-S399_03439	Ohio-S315_02706	Newport-S196_02635	Heidelberg-S190_00446	Duesseldorf-S35_00668	Senftenberg-S271_02282	Tyresoe-S51_02507	Brandenburg-S291_01521	Tennessee-S343_01921	Javiana-S201_00292	Saintpaul-S204_01308	Enteritidis-S424_04559	Weston-S54_02801	Indikan-S41_03014	Pasing-S46_01636	Newport-S2_04417	Typhi-S404_01176	Heidelberg-S191_00270	Infantis-S198_03263	Poona-S307_02804	Solt-S47_03809	Newport-S195_01699	Typhimurium-S418_04236	Anatum-S234_00732	Javiana-S200_02043	Hadar-S219_01759	Enteritidis-S187_00477	Montevideo-S239_04487	Typhimurium-S188_03353	Gallinarum-S173_04518	Derby-S228_00694	Daytona-S341_01247	Heidelberg-S431_02470	Enteritidis-S186_02761	Fresno-S38_01910	Elisabethville-S36_01517	Javiana-S202_02647	Enteritidis-S422_04004	Heidelberg-S370_00814
CLUSTER009694	C-amalonaticus-S68_00568	Multidrug resistance protein MdtG	95	Typhimurium-S373_04518	Newport-S566_02621	Orientalis-S45_00142	Typhimurium-S189_01855	Enteritidis-S420_03285	Amager-S25_03219	Typhimurium-S441_01178	Paratyphi-A-S399_00479	Ohio-S315_03697	Newport-S196_01228	Heidelberg-S190_01964	Duesseldorf-S35_01777	Senftenberg-S271_03158	Tyresoe-S51_01064	Brandenburg-S291_02425	Tennessee-S343_04126	Javiana-S201_03710	Saintpaul-S204_03368	Enteritidis-S424_02223	Weston-S54_01782	Indikan-S41_03323	Pasing-S46_00663	Newport-S2_02284	Typhi-S404_03539	Heidelberg-S191_02773	Infantis-S198_02616	Poona-S307_01007	Solt-S47_01717	Newport-S195_00346	Typhimurium-S418_01474	Anatum-S234_02417	Javiana-S200_04023	Hadar-S219_03450	Enteritidis-S187_03281	Montevideo-S239_02538	Typhimurium-S188_00713	Gallinarum-S173_02400	Derby-S228_02650	Daytona-S341_00929	Heidelberg-S431_01634	Enteritidis-S186_03454	Fresno-S38_01565	Elisabethville-S36_04017	Javiana-S202_03569	Enteritidis-S422_03476	Heidelberg-S370_02244
CLUSTER009773	C-braakii-S85_03187	Protein HemY	95	Typhimurium-S373_03605	Newport-S566_03608	Orientalis-S45_04006	Typhimurium-S189_02782	Enteritidis-S420_02387	Amager-S25_02562	Typhimurium-S441_03707	Paratyphi-A-S399_02204	Ohio-S315_03003	Newport-S196_03207	Heidelberg-S190_03883	Duesseldorf-S35_03871	Senftenberg-S271_03622	Tyresoe-S51_01429	Brandenburg-S291_02257	Tennessee-S343_02529	Javiana-S201_02899	Saintpaul-S204_02335	Enteritidis-S424_00360	Weston-S54_02542	Indikan-S41_03136	Pasing-S46_01128	Newport-S2_04253	Typhi-S404_01945	Heidelberg-S191_00100	Infantis-S198_03665	Poona-S307_04278	Solt-S47_01239	Newport-S195_02647	Typhimurium-S418_00322	Anatum-S234_03625	Javiana-S200_04184	Hadar-S219_01599	Enteritidis-S187_01832	Montevideo-S239_02260	Typhimurium-S188_04230	Gallinarum-S173_02657	Derby-S228_01312	Daytona-S341_03410	Heidelberg-S431_04307	Enteritidis-S186_00953	Fresno-S38_01735	Elisabethville-S36_02650	Javiana-S202_00712	Enteritidis-S422_02790	Heidelberg-S370_04491
CLUSTER009783	Citrobacter-sp-S95_01679	2-amino-3-ketobutyrate coenzyme A ligase	95	Typhimurium-S373_02928	Newport-S566_01819	Orientalis-S45_03604	Typhimurium-S189_02950	Enteritidis-S420_01872	Amager-S25_02701	Typhimurium-S441_03137	Paratyphi-A-S399_03672	Ohio-S315_00234	Newport-S196_03983	Heidelberg-S190_02154	Duesseldorf-S35_03036	Senftenberg-S271_03936	Tyresoe-S51_00548	Brandenburg-S291_04343	Tennessee-S343_00375	Javiana-S201_03274	Saintpaul-S204_00229	Enteritidis-S424_01614	Weston-S54_01978	Indikan-S41_01546	Pasing-S46_02572	Newport-S2_02782	Typhi-S404_00379	Heidelberg-S191_02963	Infantis-S198_01426	Poona-S307_01571	Solt-S47_01046	Newport-S195_03487	Typhimurium-S418_00549	Anatum-S234_03817	Javiana-S200_01888	Hadar-S219_04273	Enteritidis-S187_01970	Montevideo-S239_01750	Typhimurium-S188_00172	Gallinarum-S173_01707	Derby-S228_01525	Daytona-S341_00055	Heidelberg-S431_01825	Enteritidis-S186_02376	Fresno-S38_00335	Elisabethville-S36_04374	Javiana-S202_01148	Enteritidis-S422_04261	Heidelberg-S370_04212
CLUSTER009786	Citrobacter-sp-S1284_02087	Membrane-bound lytic murein transglycosylase A	95	Typhimurium-S373_03516	Newport-S566_01164	Orientalis-S45_01009	Typhimurium-S189_02435	Enteritidis-S420_00760	Amager-S25_02471	Typhimurium-S441_04371	Paratyphi-A-S399_04106	Ohio-S315_01791	Newport-S196_02777	Heidelberg-S190_04215	Duesseldorf-S35_01064	Senftenberg-S271_04545	Tyresoe-S51_02845	Brandenburg-S291_03135	Tennessee-S343_02941	Javiana-S201_01276	Saintpaul-S204_00747	Enteritidis-S424_04125	Weston-S54_00754	Indikan-S41_01969	Pasing-S46_01294	Newport-S2_02009	Typhi-S404_02720	Heidelberg-S191_03729	Infantis-S198_02284	Poona-S307_03538	Solt-S47_00369	Newport-S195_03141	Typhimurium-S418_04796	Anatum-S234_00356	Javiana-S200_00502	Hadar-S219_00183	Enteritidis-S187_01517	Montevideo-S239_00534	Typhimurium-S188_01412	Gallinarum-S173_00401	Derby-S228_04498	Daytona-S341_01554	Heidelberg-S431_03130	Enteritidis-S186_04204	Fresno-S38_00907	Elisabethville-S36_03002	Javiana-S202_00253	Enteritidis-S422_00447	Heidelberg-S370_02906
CLUSTER000863	C-amalonaticus-S68_01229	DnaA regulatory inactivator Hda	95	Typhimurium-S373_00942	Newport-S566_03943	Orientalis-S45_02877	Typhimurium-S189_02021	Enteritidis-S420_00107	Amager-S25_00123	Typhimurium-S441_01029	Paratyphi-A-S399_01239	Ohio-S315_01121	Newport-S196_00126	Heidelberg-S190_04437	Duesseldorf-S35_04363	Senftenberg-S271_04080	Tyresoe-S51_04151	Brandenburg-S291_03375	Tennessee-S343_01691	Javiana-S201_00657	Saintpaul-S204_01974	Enteritidis-S424_00728	Weston-S54_04177	Indikan-S41_01355	Pasing-S46_02799	Newport-S2_00617	Typhi-S404_00665	Heidelberg-S191_01240	Infantis-S198_00119	Poona-S307_02582	Solt-S47_03991	Newport-S195_00589	Typhimurium-S418_04031	Anatum-S234_04141	Javiana-S200_01240	Hadar-S219_00980	Enteritidis-S187_00107	Montevideo-S239_04020	Typhimurium-S188_02701	Gallinarum-S173_03617	Derby-S228_00069	Daytona-S341_04460	Heidelberg-S431_00198	Enteritidis-S186_00107	Fresno-S38_03984	Elisabethville-S36_00018	Javiana-S202_01508	Enteritidis-S422_02448	Heidelberg-S370_00483
CLUSTER009791	C-braakii--S86_03402	L-lactate dehydrogenase	95	Typhimurium-S373_02943	Newport-S566_01834	Orientalis-S45_03619	Typhimurium-S189_02965	Enteritidis-S420_01887	Amager-S25_02716	Typhimurium-S441_03152	Paratyphi-A-S399_03687	Ohio-S315_00249	Newport-S196_03998	Heidelberg-S190_02169	Duesseldorf-S35_03051	Senftenberg-S271_03920	Tyresoe-S51_00563	Brandenburg-S291_04355	Tennessee-S343_00390	Javiana-S201_03286	Saintpaul-S204_00214	Enteritidis-S424_01629	Weston-S54_01993	Indikan-S41_01561	Pasing-S46_02557	Newport-S2_02798	Typhi-S404_00394	Heidelberg-S191_02978	Infantis-S198_01442	Poona-S307_01583	Solt-S47_01058	Newport-S195_03502	Typhimurium-S418_00564	Anatum-S234_03832	Javiana-S200_01903	Hadar-S219_04257	Enteritidis-S187_01985	Montevideo-S239_01762	Typhimurium-S188_00187	Gallinarum-S173_01722	Derby-S228_01541	Daytona-S341_00040	Heidelberg-S431_01840	Enteritidis-S186_02391	Fresno-S38_00350	Elisabethville-S36_04389	Javiana-S202_01160	Enteritidis-S422_04276	Heidelberg-S370_04227
CLUSTER009793	C-freundii-S89_01734	Aspartate aminotransferase	95	Typhimurium-S373_01306	Newport-S566_02463	Orientalis-S45_01354	Typhimurium-S189_04323	Enteritidis-S420_04287	Amager-S25_03118	Typhimurium-S441_01764	Paratyphi-A-S399_00373	Ohio-S315_03596	Newport-S196_01127	Heidelberg-S190_01803	Duesseldorf-S35_01676	Senftenberg-S271_01882	Tyresoe-S51_00966	Brandenburg-S291_02746	Tennessee-S343_04026	Javiana-S201_03808	Saintpaul-S204_03213	Enteritidis-S424_03222	Weston-S54_01626	Indikan-S41_03223	Pasing-S46_02396	Newport-S2_02181	Typhi-S404_03433	Heidelberg-S191_02613	Infantis-S198_02515	Poona-S307_00749	Solt-S47_00577	Newport-S195_03781	Typhimurium-S418_01645	Anatum-S234_02316	Javiana-S200_01276	Hadar-S219_03291	Enteritidis-S187_04283	Montevideo-S239_02439	Typhimurium-S188_00865	Gallinarum-S173_01413	Derby-S228_03581	Daytona-S341_03498	Heidelberg-S431_01474	Enteritidis-S186_01544	Fresno-S38_02995	Elisabethville-S36_00124	Javiana-S202_03723	Enteritidis-S422_01869	Heidelberg-S370_02084
CLUSTER009794	C-koseri-S79_03615	Maltose-binding periplasmic protein	95	Typhimurium-S373_01799	Newport-S566_02368	Orientalis-S45_02139	Typhimurium-S189_00569	Enteritidis-S420_01506	Amager-S25_03728	Typhimurium-S441_02725	Paratyphi-A-S399_00727	Ohio-S315_02122	Newport-S196_03651	Heidelberg-S190_04283	Duesseldorf-S35_03774	Senftenberg-S271_00532	Tyresoe-S51_00262	Brandenburg-S291_03847	Tennessee-S343_02433	Javiana-S201_01736	Saintpaul-S204_01818	Enteritidis-S424_03677	Weston-S54_00259	Indikan-S41_00611	Pasing-S46_04012	Newport-S2_01693	Typhi-S404_00242	Heidelberg-S191_04479	Infantis-S198_03081	Poona-S307_04203	Solt-S47_01497	Newport-S195_02193	Typhimurium-S418_02105	Anatum-S234_01223	Javiana-S200_03137	Hadar-S219_00747	Enteritidis-S187_00996	Montevideo-S239_04973	Typhimurium-S188_04037	Gallinarum-S173_00921	Derby-S228_02018	Daytona-S341_01838	Heidelberg-S431_04546	Enteritidis-S186_00808	Fresno-S38_02405	Elisabethville-S36_02945	Javiana-S202_03129	Enteritidis-S422_02310	Heidelberg-S370_00268
CLUSTER009800	Heidelberg-S370_00424	Flavohemoprotein	95	Typhimurium-S373_00883	Newport-S566_03884	Orientalis-S45_02818	Typhimurium-S189_01961	Enteritidis-S420_00046	Amager-S25_00182	Typhimurium-S441_00969	Paratyphi-A-S399_01304	Ohio-S315_01061	Newport-S196_00067	Heidelberg-S190_04378	Duesseldorf-S35_04422	Senftenberg-S271_04020	Tyresoe-S51_04087	Brandenburg-S291_03312	Tennessee-S343_01749	Javiana-S201_00593	Saintpaul-S204_01913	Enteritidis-S424_00137	Weston-S54_04119	Indikan-S41_00130	Pasing-S46_02742	Newport-S2_02557	Typhi-S404_00600	Heidelberg-S191_01181	Infantis-S198_01942	Poona-S307_02639	Solt-S47_03932	Newport-S195_00530	Typhimurium-S418_03972	Anatum-S234_04082	Javiana-S200_01181	Hadar-S219_00920	Enteritidis-S187_00046	Montevideo-S239_03959	Typhimurium-S188_00333	Gallinarum-S173_03247	Derby-S228_02281	Daytona-S341_04399	Heidelberg-S431_00139	Enteritidis-S186_00046	Fresno-S38_02638	Elisabethville-S36_02512	Javiana-S202_01442	Enteritidis-S422_02387	Heidelberg-S370_00424
CLUSTER009802	Paratyphi-A-S399_02558	Acetylglutamate kinase	95	Typhimurium-S373_00131	Newport-S566_00792	Orientalis-S45_03833	Typhimurium-S189_00135	Enteritidis-S420_01245	Amager-S25_01668	Typhimurium-S441_00865	Paratyphi-A-S399_02558	Ohio-S315_02872	Newport-S196_03021	Heidelberg-S190_02507	Duesseldorf-S35_04041	Senftenberg-S271_01558	Tyresoe-S51_03398	Brandenburg-S291_02396	Tennessee-S343_04471	Javiana-S201_00084	Saintpaul-S204_02504	Enteritidis-S424_00534	Weston-S54_01119	Indikan-S41_00914	Pasing-S46_00063	Newport-S2_03956	Typhi-S404_02439	Heidelberg-S191_03354	Infantis-S198_03134	Poona-S307_03781	Solt-S47_01745	Newport-S195_00188	Typhimurium-S418_00434	Anatum-S234_00130	Javiana-S200_00168	Hadar-S219_02589	Enteritidis-S187_00691	Montevideo-S239_02004	Typhimurium-S188_02678	Gallinarum-S173_04250	Derby-S228_03982	Daytona-S341_03273	Heidelberg-S431_02668	Enteritidis-S186_00503	Fresno-S38_02583	Elisabethville-S36_02438	Javiana-S202_00910	Enteritidis-S422_00886	Heidelberg-S370_02452
CLUSTER009807	C-freundii-S89_02543	Zinc transporter ZupT	95	Typhimurium-S373_04234	Newport-S566_00961	Orientalis-S45_01217	Typhimurium-S189_02233	Enteritidis-S420_00556	Amager-S25_01987	Typhimurium-S441_03879	Paratyphi-A-S399_01793	Ohio-S315_01997	Newport-S196_02980	Heidelberg-S190_02758	Duesseldorf-S35_01289	Senftenberg-S271_00856	Tyresoe-S51_03063	Brandenburg-S291_04041	Tennessee-S343_03142	Javiana-S201_01074	Saintpaul-S204_00546	Enteritidis-S424_03920	Weston-S54_00549	Indikan-S41_01767	Pasing-S46_01506	Newport-S2_00259	Typhi-S404_01681	Heidelberg-S191_03517	Infantis-S198_02510	Poona-S307_03749	Solt-S47_02654	Newport-S195_02917	Typhimurium-S418_00798	Anatum-S234_00558	Javiana-S200_04350	Hadar-S219_00572	Enteritidis-S187_01312	Montevideo-S239_00813	Typhimurium-S188_03798	Gallinarum-S173_00206	Derby-S228_03861	Daytona-S341_00650	Heidelberg-S431_02918	Enteritidis-S186_03999	Fresno-S38_01114	Elisabethville-S36_03403	Javiana-S202_00456	Enteritidis-S422_00242	Heidelberg-S370_02694
CLUSTER023324	C-koseri-S65_03449	Aspartate-semialdehyde dehydrogenase	95	Typhimurium-S373_01067	Newport-S566_01989	Orientalis-S45_03767	Typhimurium-S189_03121	Enteritidis-S420_02042	Amager-S25_02867	Typhimurium-S441_03308	Paratyphi-A-S399_02325	Ohio-S315_00449	Newport-S196_04155	Heidelberg-S190_02323	Duesseldorf-S35_03211	Senftenberg-S271_00149	Tyresoe-S51_00384	Brandenburg-S291_00270	Tennessee-S343_00553	Javiana-S201_03438	Saintpaul-S204_00060	Enteritidis-S424_01785	Weston-S54_02144	Indikan-S41_01136	Pasing-S46_04078	Newport-S2_02955	Typhi-S404_02628	Heidelberg-S191_03132	Infantis-S198_01604	Poona-S307_01732	Solt-S47_02126	Newport-S195_03658	Typhimurium-S418_03576	Anatum-S234_03982	Javiana-S200_01426	Hadar-S219_04101	Enteritidis-S187_02140	Montevideo-S239_01908	Typhimurium-S188_00480	Gallinarum-S173_01884	Derby-S228_01686	Daytona-S341_00246	Heidelberg-S431_01994	Enteritidis-S186_02546	Fresno-S38_00511	Elisabethville-S36_02220	Javiana-S202_01312	Enteritidis-S422_04431	Heidelberg-S370_04381
CLUSTER023328	Brandenburg-S291_02383	Glycerol dehydrogenase	95	Typhimurium-S373_00118	Newport-S566_00779	Orientalis-S45_03841	Typhimurium-S189_00122	Enteritidis-S420_01232	Amager-S25_01675	Typhimurium-S441_00852	Paratyphi-A-S399_02566	Ohio-S315_02885	Newport-S196_03034	Heidelberg-S190_02499	Duesseldorf-S35_04033	Senftenberg-S271_01550	Tyresoe-S51_03411	Brandenburg-S291_02383	Tennessee-S343_04463	Javiana-S201_00097	Saintpaul-S204_02491	Enteritidis-S424_00521	Weston-S54_01132	Indikan-S41_00901	Pasing-S46_00071	Newport-S2_03943	Typhi-S404_02447	Heidelberg-S191_03346	Infantis-S198_03708	Poona-S307_03789	Solt-S47_01753	Newport-S195_00175	Typhimurium-S418_00421	Anatum-S234_00122	Javiana-S200_00155	Hadar-S219_02576	Enteritidis-S187_00678	Montevideo-S239_02017	Typhimurium-S188_02665	Gallinarum-S173_04235	Derby-S228_03990	Daytona-S341_03260	Heidelberg-S431_02660	Enteritidis-S186_00490	Fresno-S38_02570	Elisabethville-S36_02430	Javiana-S202_00923	Enteritidis-S422_00873	Heidelberg-S370_02444
CLUSTER023954	C-freundii-S66_04277	hypothetical protein	95	Typhimurium-S373_04242	Newport-S566_00969	Orientalis-S45_01209	Typhimurium-S189_02241	Enteritidis-S420_00564	Amager-S25_01995	Typhimurium-S441_03887	Paratyphi-A-S399_01801	Ohio-S315_01989	Newport-S196_02972	Heidelberg-S190_02766	Duesseldorf-S35_01281	Senftenberg-S271_00864	Tyresoe-S51_03055	Brandenburg-S291_04049	Tennessee-S343_03134	Javiana-S201_01082	Saintpaul-S204_00554	Enteritidis-S424_03928	Weston-S54_00557	Indikan-S41_01775	Pasing-S46_01498	Newport-S2_00251	Typhi-S404_01689	Heidelberg-S191_03525	Infantis-S198_02502	Poona-S307_03741	Solt-S47_02662	Newport-S195_02925	Typhimurium-S418_00806	Anatum-S234_00550	Javiana-S200_04358	Hadar-S219_00580	Enteritidis-S187_01320	Montevideo-S239_00821	Typhimurium-S188_03806	Gallinarum-S173_00214	Derby-S228_03869	Daytona-S341_00642	Heidelberg-S431_02926	Enteritidis-S186_04007	Fresno-S38_01106	Elisabethville-S36_03395	Javiana-S202_00448	Enteritidis-S422_00250	Heidelberg-S370_02702
CLUSTER023873	Chingola-S32_00318	Phosphoribosylformylglycinamidine synthase	95	Typhimurium-S373_01174	Newport-S566_03875	Orientalis-S45_02809	Typhimurium-S189_01952	Enteritidis-S420_00037	Amager-S25_00191	Typhimurium-S441_00960	Paratyphi-A-S399_01314	Ohio-S315_01052	Newport-S196_00058	Heidelberg-S190_04369	Duesseldorf-S35_04431	Senftenberg-S271_04011	Tyresoe-S51_04078	Brandenburg-S291_03303	Tennessee-S343_01758	Javiana-S201_00584	Saintpaul-S204_01904	Enteritidis-S424_00128	Weston-S54_04110	Indikan-S41_00121	Pasing-S46_03684	Newport-S2_04500	Typhi-S404_00590	Heidelberg-S191_01172	Infantis-S198_01951	Poona-S307_02648	Solt-S47_03923	Newport-S195_00521	Typhimurium-S418_03963	Anatum-S234_04073	Javiana-S200_04002	Hadar-S219_00368	Enteritidis-S187_00037	Montevideo-S239_03950	Typhimurium-S188_00587	Gallinarum-S173_03238	Derby-S228_02272	Daytona-S341_01771	Heidelberg-S431_00130	Enteritidis-S186_00037	Fresno-S38_02629	Elisabethville-S36_02503	Javiana-S202_01433	Enteritidis-S422_02378	Heidelberg-S370_00415
CLUSTER001030	Citrobacter-sp-S91_00697	Outer-membrane lipoprotein carrier protein	95	Typhimurium-S373_01342	Newport-S566_02427	Orientalis-S45_00832	Typhimurium-S189_04359	Enteritidis-S420_04323	Amager-S25_03082	Typhimurium-S441_01800	Paratyphi-A-S399_00335	Ohio-S315_03560	Newport-S196_01091	Heidelberg-S190_01767	Duesseldorf-S35_01641	Senftenberg-S271_01917	Tyresoe-S51_00931	Brandenburg-S291_00819	Tennessee-S343_03990	Javiana-S201_03844	Saintpaul-S204_03177	Enteritidis-S424_03258	Weston-S54_01590	Indikan-S41_03187	Pasing-S46_03745	Newport-S2_02145	Typhi-S404_03395	Heidelberg-S191_02577	Infantis-S198_03925	Poona-S307_00975	Solt-S47_00542	Newport-S195_03817	Typhimurium-S418_01681	Anatum-S234_02280	Javiana-S200_01312	Hadar-S219_03255	Enteritidis-S187_04319	Montevideo-S239_02403	Typhimurium-S188_00901	Gallinarum-S173_01449	Derby-S228_03617	Daytona-S341_03461	Heidelberg-S431_01438	Enteritidis-S186_01580	Fresno-S38_02960	Elisabethville-S36_03895	Javiana-S202_03759	Enteritidis-S422_01905	Heidelberg-S370_00320
CLUSTER023897	Anatum-S234_01308	Argininosuccinate synthase	95	Typhimurium-S373_04134	Newport-S566_00864	Orientalis-S45_01652	Typhimurium-S189_02133	Enteritidis-S420_00462	Amager-S25_02081	Typhimurium-S441_03784	Paratyphi-A-S399_01696	Ohio-S315_02094	Newport-S196_03763	Heidelberg-S190_02665	Duesseldorf-S35_01382	Senftenberg-S271_00762	Tyresoe-S51_03158	Brandenburg-S291_02124	Tennessee-S343_04623	Javiana-S201_00498	Saintpaul-S204_00446	Enteritidis-S424_03826	Weston-S54_00450	Indikan-S41_01667	Pasing-S46_03529	Newport-S2_02461	Typhi-S404_01584	Heidelberg-S191_03425	Infantis-S198_01239	Poona-S307_03114	Solt-S47_02560	Newport-S195_02820	Typhimurium-S418_00697	Anatum-S234_01308	Javiana-S200_04283	Hadar-S219_00474	Enteritidis-S187_01218	Montevideo-S239_00675	Typhimurium-S188_00842	Gallinarum-S173_00107	Derby-S228_03768	Daytona-S341_02623	Heidelberg-S431_02826	Enteritidis-S186_03905	Fresno-S38_01207	Elisabethville-S36_04516	Javiana-S202_00555	Enteritidis-S422_00109	Heidelberg-S370_02602
CLUSTER001028	Citrobacter-sp-S1279_04340	Hydrogenase-4 component A	95	Typhimurium-S373_00298	Newport-S566_01551	Orientalis-S45_03430	Typhimurium-S189_02573	Enteritidis-S420_00900	Amager-S25_02327	Typhimurium-S441_04235	Paratyphi-A-S399_04247	Ohio-S315_01632	Newport-S196_04464	Heidelberg-S190_04068	Duesseldorf-S35_00918	Senftenberg-S271_02524	Tyresoe-S51_02699	Brandenburg-S291_01089	Tennessee-S343_02724	Javiana-S201_01402	Saintpaul-S204_00883	Enteritidis-S424_04265	Weston-S54_03192	Indikan-S41_02114	Pasing-S46_01186	Newport-S2_04046	Typhi-S404_02861	Heidelberg-S191_03877	Infantis-S198_02147	Poona-S307_03402	Solt-S47_00238	Newport-S195_03277	Typhimurium-S418_04660	Anatum-S234_00220	Javiana-S200_00365	Hadar-S219_00300	Enteritidis-S187_01658	Montevideo-S239_00395	Typhimurium-S188_01276	Gallinarum-S173_04334	Derby-S228_04358	Daytona-S341_02332	Heidelberg-S431_03277	Enteritidis-S186_04345	Fresno-S38_00766	Elisabethville-S36_00658	Javiana-S202_00128	Enteritidis-S422_00587	Heidelberg-S370_03052
CLUSTER023895	Citrobacter-sp-S1280_03582	Mechanosensitive channel MscK	95	Typhimurium-S373_00685	Newport-S566_00431	Orientalis-S45_00350	Typhimurium-S189_01457	Enteritidis-S420_02705	Amager-S25_04170	Typhimurium-S441_01584	Paratyphi-A-S399_02412	Ohio-S315_04148	Newport-S196_00579	Heidelberg-S190_03365	Duesseldorf-S35_00347	Senftenberg-S271_00288	Tyresoe-S51_03817	Brandenburg-S291_03939	Tennessee-S343_03420	Javiana-S201_04247	Saintpaul-S204_02734	Enteritidis-S424_01311	Weston-S54_03992	Indikan-S41_03737	Pasing-S46_03326	Newport-S2_00718	Typhi-S404_02292	Heidelberg-S191_00622	Infantis-S198_04042	Poona-S307_02265	Solt-S47_03101	Newport-S195_04322	Typhimurium-S418_01295	Anatum-S234_01826	Javiana-S200_00907	Hadar-S219_02830	Enteritidis-S187_02733	Montevideo-S239_03199	Typhimurium-S188_01678	Gallinarum-S173_02966	Derby-S228_00467	Daytona-S341_04125	Heidelberg-S431_03789	Enteritidis-S186_02072	Fresno-S38_04268	Elisabethville-S36_03563	Javiana-S202_04165	Enteritidis-S422_01235	Heidelberg-S370_03564
CLUSTER023894	Enteritidis-S186_04196	RecBCD enzyme subunit RecC	95	Typhimurium-S373_03524	Newport-S566_01156	Orientalis-S45_01017	Typhimurium-S189_02427	Enteritidis-S420_00752	Amager-S25_02479	Typhimurium-S441_04379	Paratyphi-A-S399_04098	Ohio-S315_01799	Newport-S196_02785	Heidelberg-S190_04223	Duesseldorf-S35_01072	Senftenberg-S271_04553	Tyresoe-S51_02853	Brandenburg-S291_03143	Tennessee-S343_02949	Javiana-S201_01268	Saintpaul-S204_00739	Enteritidis-S424_04117	Weston-S54_00746	Indikan-S41_01961	Pasing-S46_01302	Newport-S2_02017	Typhi-S404_02712	Heidelberg-S191_03721	Infantis-S198_02292	Poona-S307_03546	Solt-S47_00377	Newport-S195_03133	Typhimurium-S418_02344	Anatum-S234_00364	Javiana-S200_00510	Hadar-S219_00191	Enteritidis-S187_01509	Montevideo-S239_00542	Typhimurium-S188_01420	Gallinarum-S173_00393	Derby-S228_04506	Daytona-S341_01562	Heidelberg-S431_03122	Enteritidis-S186_04196	Fresno-S38_00915	Elisabethville-S36_03010	Javiana-S202_00261	Enteritidis-S422_00438	Heidelberg-S370_02898
CLUSTER023891	Citrobacter-sp-S1281_01754	Transcription-repair-coupling factor	95	Typhimurium-S373_04580	Newport-S566_02683	Orientalis-S45_00076	Typhimurium-S189_01917	Enteritidis-S420_03347	Amager-S25_03281	Typhimurium-S441_01240	Paratyphi-A-S399_02691	Ohio-S315_03757	Newport-S196_01291	Heidelberg-S190_02026	Duesseldorf-S35_01841	Senftenberg-S271_03221	Tyresoe-S51_01124	Brandenburg-S291_02491	Tennessee-S343_04188	Javiana-S201_03641	Saintpaul-S204_03430	Enteritidis-S424_02285	Weston-S54_01844	Indikan-S41_03386	Pasing-S46_00731	Newport-S2_00054	Typhi-S404_03601	Heidelberg-S191_02835	Infantis-S198_02677	Poona-S307_01073	Solt-S47_00732	Newport-S195_00408	Typhimurium-S418_01536	Anatum-S234_02479	Javiana-S200_04085	Hadar-S219_03512	Enteritidis-S187_03343	Montevideo-S239_02604	Typhimurium-S188_00775	Gallinarum-S173_02465	Derby-S228_02712	Daytona-S341_01760	Heidelberg-S431_01696	Enteritidis-S186_03392	Fresno-S38_03074	Elisabethville-S36_04078	Javiana-S202_03501	Enteritidis-S422_03414	Heidelberg-S370_02306
CLUSTER023889	C-braakii--S64_01730	DNA polymerase III subunit alpha	95	Typhimurium-S373_01716	Newport-S566_03380	Orientalis-S45_00185	Typhimurium-S189_04549	Enteritidis-S420_02320	Amager-S25_00246	Typhimurium-S441_02936	Paratyphi-A-S399_03545	Ohio-S315_02597	Newport-S196_02533	Heidelberg-S190_00332	Duesseldorf-S35_00782	Senftenberg-S271_02396	Tyresoe-S51_02407	Brandenburg-S291_01421	Tennessee-S343_01814	Javiana-S201_00391	Saintpaul-S204_01202	Enteritidis-S424_04454	Weston-S54_02903	Indikan-S41_02913	Pasing-S46_01528	Newport-S2_04308	Typhi-S404_01282	Heidelberg-S191_00156	Infantis-S198_03160	Poona-S307_02705	Solt-S47_03714	Newport-S195_01597	Typhimurium-S418_04336	Anatum-S234_00631	Javiana-S200_02143	Hadar-S219_01650	Enteritidis-S187_00372	Montevideo-S239_01366	Typhimurium-S188_03454	Gallinarum-S173_04412	Derby-S228_00800	Daytona-S341_01136	Heidelberg-S431_02356	Enteritidis-S186_02656	Fresno-S38_01796	Elisabethville-S36_03705	Javiana-S202_02549	Enteritidis-S422_04108	Heidelberg-S370_00700
CLUSTER008534	Citrobacter-sp-S1284_02158	hypothetical protein	95	Typhimurium-S373_04374	Newport-S566_01101	Orientalis-S45_01070	Typhimurium-S189_02373	Enteritidis-S420_00697	Amager-S25_01850	Typhimurium-S441_04021	Paratyphi-A-S399_01929	Ohio-S315_01851	Newport-S196_02840	Heidelberg-S190_02898	Duesseldorf-S35_01125	Senftenberg-S271_04606	Tyresoe-S51_02905	Brandenburg-S291_03196	Tennessee-S343_03001	Javiana-S201_01217	Saintpaul-S204_00686	Enteritidis-S424_04062	Weston-S54_00694	Indikan-S41_01909	Pasing-S46_01355	Newport-S2_00116	Typhi-S404_01817	Heidelberg-S191_03657	Infantis-S198_02356	Poona-S307_03598	Solt-S47_00428	Newport-S195_03057	Typhimurium-S418_00938	Anatum-S234_00418	Javiana-S200_04490	Hadar-S219_01247	Enteritidis-S187_01454	Montevideo-S239_00957	Typhimurium-S188_03938	Gallinarum-S173_00351	Derby-S228_04559	Daytona-S341_01613	Heidelberg-S431_03058	Enteritidis-S186_04141	Fresno-S38_00968	Elisabethville-S36_03070	Javiana-S202_00312	Enteritidis-S422_00383	Heidelberg-S370_02834
CLUSTER001022	Citrobacter-sp-S646_05079	IMPACT family member YigZ	95	Typhimurium-S373_03554	Newport-S566_03561	Orientalis-S45_03957	Typhimurium-S189_02732	Enteritidis-S420_02340	Amager-S25_02516	Typhimurium-S441_03657	Paratyphi-A-S399_02153	Ohio-S315_02956	Newport-S196_03160	Heidelberg-S190_03836	Duesseldorf-S35_03824	Senftenberg-S271_03332	Tyresoe-S51_01382	Brandenburg-S291_02215	Tennessee-S343_02482	Javiana-S201_02850	Saintpaul-S204_02285	Enteritidis-S424_00313	Weston-S54_02495	Indikan-S41_03183	Pasing-S46_01080	Newport-S2_04203	Typhi-S404_01894	Heidelberg-S191_00053	Infantis-S198_03618	Poona-S307_04234	Solt-S47_01197	Newport-S195_02600	Typhimurium-S418_00272	Anatum-S234_03575	Javiana-S200_04133	Hadar-S219_01552	Enteritidis-S187_01785	Montevideo-S239_02212	Typhimurium-S188_04179	Gallinarum-S173_02610	Derby-S228_01262	Daytona-S341_03364	Heidelberg-S431_04260	Enteritidis-S186_00906	Fresno-S38_01685	Elisabethville-S36_02601	Javiana-S202_00663	Enteritidis-S422_02743	Heidelberg-S370_04444
CLUSTER023880	C-freundii-S67_03890	Methionine synthase	95	Typhimurium-S373_01838	Newport-S566_02409	Orientalis-S45_02159	Typhimurium-S189_00608	Enteritidis-S420_01528	Amager-S25_03750	Typhimurium-S441_02764	Paratyphi-A-S399_00746	Ohio-S315_02102	Newport-S196_03693	Heidelberg-S190_04323	Duesseldorf-S35_03813	Senftenberg-S271_00492	Tyresoe-S51_00282	Brandenburg-S291_02775	Tennessee-S343_02472	Javiana-S201_01757	Saintpaul-S204_01858	Enteritidis-S424_03699	Weston-S54_00281	Indikan-S41_00633	Pasing-S46_03992	Newport-S2_01733	Typhi-S404_00261	Heidelberg-S191_04519	Infantis-S198_03120	Poona-S307_04223	Solt-S47_01517	Newport-S195_02233	Typhimurium-S418_02145	Anatum-S234_01263	Javiana-S200_03176	Hadar-S219_00707	Enteritidis-S187_01018	Montevideo-S239_04993	Typhimurium-S188_04076	Gallinarum-S173_00945	Derby-S228_02057	Daytona-S341_01877	Heidelberg-S431_04586	Enteritidis-S186_00830	Fresno-S38_02444	Elisabethville-S36_02921	Javiana-S202_03149	Enteritidis-S422_02332	Heidelberg-S370_00308
CLUSTER023871	Infantis-S198_00598	hypothetical protein	95	Typhimurium-S373_03792	Newport-S566_03106	Orientalis-S45_02388	Typhimurium-S189_03408	Enteritidis-S420_03779	Amager-S25_01419	Typhimurium-S441_00099	Paratyphi-A-S399_03078	Ohio-S315_03216	Newport-S196_01853	Heidelberg-S190_00929	Duesseldorf-S35_02274	Senftenberg-S271_01120	Tyresoe-S51_02135	Brandenburg-S291_02994	Tennessee-S343_01249	Javiana-S201_02233	Saintpaul-S204_03855	Enteritidis-S424_02715	Weston-S54_00945	Indikan-S41_00028	Pasing-S46_00195	Newport-S2_03813	Typhi-S404_03989	Heidelberg-S191_01740	Infantis-S198_00598	Poona-S307_00494	Solt-S47_02431	Newport-S195_01240	Typhimurium-S418_02741	Anatum-S234_02968	Javiana-S200_03645	Hadar-S219_03944	Enteritidis-S187_03774	Montevideo-S239_01506	Typhimurium-S188_02141	Gallinarum-S173_03785	Derby-S228_03151	Daytona-S341_03745	Heidelberg-S431_00698	Enteritidis-S186_02962	Fresno-S38_03507	Elisabethville-S36_01844	Javiana-S202_01836	Enteritidis-S422_02982	Heidelberg-S370_01294
CLUSTER001032	Enteritidis-S422_01538	Endo-type membrane-bound lytic murein transglycosylase A	95	Typhimurium-S373_03947	Newport-S566_03264	Orientalis-S45_02232	Typhimurium-S189_03252	Enteritidis-S420_03957	Amager-S25_01262	Typhimurium-S441_03615	Paratyphi-A-S399_03246	Ohio-S315_00701	Newport-S196_02011	Heidelberg-S190_01086	Duesseldorf-S35_02447	Senftenberg-S271_00948	Tyresoe-S51_01962	Brandenburg-S291_00715	Tennessee-S343_00963	Javiana-S201_02392	Saintpaul-S204_04010	Enteritidis-S424_02893	Weston-S54_03336	Indikan-S41_04209	Pasing-S46_02614	Newport-S2_03240	Typhi-S404_04157	Heidelberg-S191_01897	Infantis-S198_00756	Poona-S307_00332	Solt-S47_01967	Newport-S195_01398	Typhimurium-S418_03117	Anatum-S234_03127	Javiana-S200_03800	Hadar-S219_00862	Enteritidis-S187_03952	Montevideo-S239_03834	Typhimurium-S188_04405	Gallinarum-S173_01043	Derby-S228_03320	Daytona-S341_00803	Heidelberg-S431_00855	Enteritidis-S186_01215	Fresno-S38_02734	Elisabethville-S36_03137	Javiana-S202_02014	Enteritidis-S422_01538	Heidelberg-S370_01451
CLUSTER023868	C-koseri-S65_04573	DNA-directed RNA polymerase subunit beta	95	Typhimurium-S373_00859	Newport-S566_04481	Orientalis-S45_04369	Typhimurium-S189_04593	Enteritidis-S420_02932	Amager-S25_01801	Typhimurium-S441_00896	Paratyphi-A-S399_00970	Ohio-S315_00335	Newport-S196_00015	Heidelberg-S190_00290	Duesseldorf-S35_02924	Senftenberg-S271_04476	Tyresoe-S51_02350	Brandenburg-S291_01382	Tennessee-S343_04511	Javiana-S201_03579	Saintpaul-S204_01077	Enteritidis-S424_00207	Weston-S54_03593	Indikan-S41_02153	Pasing-S46_04375	Newport-S2_02666	Typhi-S404_01078	Heidelberg-S191_03207	Infantis-S198_02011	Poona-S307_04338	Solt-S47_00529	Newport-S195_02692	Typhimurium-S418_03213	Anatum-S234_01513	Javiana-S200_01156	Hadar-S219_01359	Enteritidis-S187_04499	Montevideo-S239_04346	Typhimurium-S188_00264	Gallinarum-S173_04123	Derby-S228_00038	Daytona-S341_01412	Heidelberg-S431_04610	Enteritidis-S186_04486	Fresno-S38_03641	Elisabethville-S36_02592	Javiana-S202_00887	Enteritidis-S422_04156	Heidelberg-S370_04609
CLUSTER023866	C-freundii-S89_04002	DNA-directed RNA polymerase subunit beta'	95	Typhimurium-S373_00858	Newport-S566_04482	Orientalis-S45_04368	Typhimurium-S189_04592	Enteritidis-S420_02931	Amager-S25_01802	Typhimurium-S441_00895	Paratyphi-A-S399_00971	Ohio-S315_00334	Newport-S196_00016	Heidelberg-S190_00291	Duesseldorf-S35_02923	Senftenberg-S271_04475	Tyresoe-S51_02349	Brandenburg-S291_01381	Tennessee-S343_04510	Javiana-S201_03578	Saintpaul-S204_01078	Enteritidis-S424_00206	Weston-S54_03592	Indikan-S41_02154	Pasing-S46_04374	Newport-S2_02665	Typhi-S404_01079	Heidelberg-S191_03208	Infantis-S198_02010	Poona-S307_04337	Solt-S47_00530	Newport-S195_02693	Typhimurium-S418_03212	Anatum-S234_01512	Javiana-S200_01155	Hadar-S219_01358	Enteritidis-S187_04498	Montevideo-S239_04345	Typhimurium-S188_00263	Gallinarum-S173_04122	Derby-S228_00037	Daytona-S341_01411	Heidelberg-S431_04611	Enteritidis-S186_04485	Fresno-S38_03640	Elisabethville-S36_02591	Javiana-S202_00886	Enteritidis-S422_04155	Heidelberg-S370_04610
CLUSTER023865	C-farmeri-S80_02341	Glutamate synthase [NADPH] large chain	95	Typhimurium-S373_03028	Newport-S566_00823	Orientalis-S45_01612	Typhimurium-S189_02091	Enteritidis-S420_00420	Amager-S25_02121	Typhimurium-S441_00036	Paratyphi-A-S399_01656	Ohio-S315_04413	Newport-S196_03722	Heidelberg-S190_02624	Duesseldorf-S35_01425	Senftenberg-S271_00720	Tyresoe-S51_03199	Brandenburg-S291_02084	Tennessee-S343_04581	Javiana-S201_00538	Saintpaul-S204_00405	Enteritidis-S424_03784	Weston-S54_00408	Indikan-S41_01626	Pasing-S46_03570	Newport-S2_02419	Typhi-S404_01544	Heidelberg-S191_03384	Infantis-S198_01196	Poona-S307_03074	Solt-S47_00030	Newport-S195_02779	Typhimurium-S418_00656	Anatum-S234_01349	Javiana-S200_03220	Hadar-S219_00433	Enteritidis-S187_01176	Montevideo-S239_00634	Typhimurium-S188_02004	Gallinarum-S173_00065	Derby-S228_02131	Daytona-S341_02582	Heidelberg-S431_02785	Enteritidis-S186_03863	Fresno-S38_01249	Elisabethville-S36_04475	Javiana-S202_00595	Enteritidis-S422_00067	Heidelberg-S370_02561
CLUSTER023729	Weston-S54_01426	Nitrite transporter NirC	95	Typhimurium-S373_02067	Newport-S566_02049	Orientalis-S45_03124	Typhimurium-S189_01321	Enteritidis-S420_02103	Amager-S25_04425	Typhimurium-S441_04561	Paratyphi-A-S399_02276	Ohio-S315_02862	Newport-S196_04215	Heidelberg-S190_02593	Duesseldorf-S35_03271	Senftenberg-S271_00209	Tyresoe-S51_02388	Brandenburg-S291_04226	Tennessee-S343_01432	Javiana-S201_03490	Saintpaul-S204_01183	Enteritidis-S424_01846	Weston-S54_01426	Indikan-S41_01176	Pasing-S46_04126	Newport-S2_03015	Typhi-S404_02058	Heidelberg-S191_04445	Infantis-S198_01659	Poona-S307_01783	Solt-S47_02183	Newport-S195_03718	Typhimurium-S418_02335	Anatum-S234_01489	Javiana-S200_02364	Hadar-S219_01452	Enteritidis-S187_02201	Montevideo-S239_01964	Typhimurium-S188_04363	Gallinarum-S173_01949	Derby-S228_01747	Daytona-S341_01505	Heidelberg-S431_02754	Enteritidis-S186_02607	Fresno-S38_00572	Elisabethville-S36_03440	Javiana-S202_01364	Enteritidis-S422_04492	Heidelberg-S370_02538
CLUSTER023717	C-freundii-S20_02112	PTS system mannitol-specific EIICBA component	95	Typhimurium-S373_02952	Newport-S566_01843	Orientalis-S45_03628	Typhimurium-S189_02974	Enteritidis-S420_01896	Amager-S25_02725	Typhimurium-S441_03161	Paratyphi-A-S399_03697	Ohio-S315_00258	Newport-S196_04007	Heidelberg-S190_02178	Duesseldorf-S35_03060	Senftenberg-S271_03911	Tyresoe-S51_00572	Brandenburg-S291_04364	Tennessee-S343_00399	Javiana-S201_03295	Saintpaul-S204_00205	Enteritidis-S424_01638	Weston-S54_02002	Indikan-S41_00686	Pasing-S46_02548	Newport-S2_02807	Typhi-S404_00404	Heidelberg-S191_02987	Infantis-S198_01451	Poona-S307_01592	Solt-S47_01067	Newport-S195_03511	Typhimurium-S418_00573	Anatum-S234_03841	Javiana-S200_01912	Hadar-S219_04248	Enteritidis-S187_01994	Montevideo-S239_01771	Typhimurium-S188_00196	Gallinarum-S173_01730	Derby-S228_01550	Daytona-S341_00031	Heidelberg-S431_01849	Enteritidis-S186_02400	Fresno-S38_00357	Elisabethville-S36_04396	Javiana-S202_01169	Enteritidis-S422_04285	Heidelberg-S370_04236
CLUSTER023692	C-freundii-S67_03946	Outer-membrane lipoprotein LolB	95	Typhimurium-S373_03926	Newport-S566_03241	Orientalis-S45_02253	Typhimurium-S189_03273	Enteritidis-S420_03935	Amager-S25_01284	Typhimurium-S441_03636	Paratyphi-A-S399_03224	Ohio-S315_00680	Newport-S196_01988	Heidelberg-S190_01065	Duesseldorf-S35_02423	Senftenberg-S271_00972	Tyresoe-S51_01983	Brandenburg-S291_00736	Tennessee-S343_01393	Javiana-S201_02371	Saintpaul-S204_03989	Enteritidis-S424_02871	Weston-S54_03313	Indikan-S41_04185	Pasing-S46_02635	Newport-S2_03219	Typhi-S404_04135	Heidelberg-S191_01876	Infantis-S198_00733	Poona-S307_00354	Solt-S47_02015	Newport-S195_01375	Typhimurium-S418_03096	Anatum-S234_03104	Javiana-S200_03779	Hadar-S219_00841	Enteritidis-S187_03930	Montevideo-S239_03813	Typhimurium-S188_04384	Gallinarum-S173_01020	Derby-S228_03297	Daytona-S341_00780	Heidelberg-S431_00834	Enteritidis-S186_01193	Fresno-S38_02711	Elisabethville-S36_01070	Javiana-S202_01975	Enteritidis-S422_01516	Heidelberg-S370_01430
CLUSTER023676	Citrobacter-sp-S1284_01468	Glutathione-binding protein GsiB	95	Typhimurium-S373_01907	Newport-S566_00067	Orientalis-S45_04320	Typhimurium-S189_04162	Enteritidis-S420_04397	Amager-S25_03009	Typhimurium-S441_00671	Paratyphi-A-S399_00265	Ohio-S315_03481	Newport-S196_01016	Heidelberg-S190_02996	Duesseldorf-S35_01578	Senftenberg-S271_01981	Tyresoe-S51_00868	Brandenburg-S291_01336	Tennessee-S343_03927	Javiana-S201_03915	Saintpaul-S204_03104	Enteritidis-S424_03332	Weston-S54_03672	Indikan-S41_04362	Pasing-S46_03809	Newport-S2_02069	Typhi-S404_03325	Heidelberg-S191_04091	Infantis-S198_03852	Poona-S307_01923	Solt-S47_02776	Newport-S195_03892	Typhimurium-S418_02543	Anatum-S234_02182	Javiana-S200_02205	Hadar-S219_03181	Enteritidis-S187_04394	Montevideo-S239_02331	Typhimurium-S188_02856	Gallinarum-S173_01523	Derby-S228_03680	Daytona-S341_01911	Heidelberg-S431_03420	Enteritidis-S186_01654	Fresno-S38_00076	Elisabethville-S36_04126	Javiana-S202_03830	Enteritidis-S422_01979	Heidelberg-S370_03195
CLUSTER023630	C-farmeri-S80_03395	7-cyano-7-deazaguanine synthase	95	Typhimurium-S373_00706	Newport-S566_00453	Orientalis-S45_04056	Typhimurium-S189_01479	Enteritidis-S420_02726	Amager-S25_04192	Typhimurium-S441_01605	Paratyphi-A-S399_02433	Ohio-S315_04169	Newport-S196_00557	Heidelberg-S190_03387	Duesseldorf-S35_00369	Senftenberg-S271_00309	Tyresoe-S51_03839	Brandenburg-S291_03961	Tennessee-S343_03441	Javiana-S201_04269	Saintpaul-S204_02713	Enteritidis-S424_01332	Weston-S54_03971	Indikan-S41_03715	Pasing-S46_03347	Newport-S2_00740	Typhi-S404_02313	Heidelberg-S191_00643	Infantis-S198_04065	Poona-S307_02286	Solt-S47_03122	Newport-S195_04344	Typhimurium-S418_01316	Anatum-S234_01804	Javiana-S200_00928	Hadar-S219_02809	Enteritidis-S187_02754	Montevideo-S239_03221	Typhimurium-S188_01699	Gallinarum-S173_02988	Derby-S228_00488	Daytona-S341_04147	Heidelberg-S431_03810	Enteritidis-S186_02093	Fresno-S38_04289	Elisabethville-S36_03584	Javiana-S202_04186	Enteritidis-S422_01256	Heidelberg-S370_03585
CLUSTER023574	C-amalonaticus-S63_03986	Formate dehydrogenase-O iron-sulfur subunit	95	Typhimurium-S373_00044	Newport-S566_00704	Orientalis-S45_03913	Typhimurium-S189_00048	Enteritidis-S420_01153	Amager-S25_01751	Typhimurium-S441_00778	Paratyphi-A-S399_02645	Ohio-S315_03088	Newport-S196_03108	Heidelberg-S190_02424	Duesseldorf-S35_03955	Senftenberg-S271_01485	Tyresoe-S51_03488	Brandenburg-S291_00845	Tennessee-S343_04388	Javiana-S201_00170	Saintpaul-S204_02416	Enteritidis-S424_00442	Weston-S54_01207	Indikan-S41_00833	Pasing-S46_00144	Newport-S2_03867	Typhi-S404_02526	Heidelberg-S191_03271	Infantis-S198_03782	Poona-S307_03860	Solt-S47_01815	Newport-S195_00101	Typhimurium-S418_00252	Anatum-S234_00048	Javiana-S200_00081	Hadar-S219_02502	Enteritidis-S187_00599	Montevideo-S239_02198	Typhimurium-S188_02591	Gallinarum-S173_04153	Derby-S228_04080	Daytona-S341_03185	Heidelberg-S431_02585	Enteritidis-S186_00411	Fresno-S38_02492	Elisabethville-S36_02319	Javiana-S202_00995	Enteritidis-S422_00794	Heidelberg-S370_02369
CLUSTER023528	C-amalonaticus-S68_04185	Flagellar motor switch protein FliG	95	Typhimurium-S373_02811	Newport-S566_03727	Orientalis-S45_00682	Typhimurium-S189_00526	Enteritidis-S420_04149	Amager-S25_01092	Typhimurium-S441_02153	Paratyphi-A-S399_03901	Ohio-S315_00880	Newport-S196_02191	Heidelberg-S190_01256	Duesseldorf-S35_02610	Senftenberg-S271_01721	Tyresoe-S51_01790	Brandenburg-S291_03673	Tennessee-S343_00806	Javiana-S201_02562	Saintpaul-S204_04177	Enteritidis-S424_03084	Weston-S54_02696	Indikan-S41_02646	Pasing-S46_02205	Newport-S2_01006	Typhi-S404_04330	Heidelberg-S191_02065	Infantis-S198_00921	Poona-S307_00163	Solt-S47_03398	Newport-S195_02319	Typhimurium-S418_04122	Anatum-S234_03299	Javiana-S200_03050	Hadar-S219_02216	Enteritidis-S187_04145	Montevideo-S239_01025	Typhimurium-S188_03731	Gallinarum-S173_01265	Derby-S228_03475	Daytona-S341_02799	Heidelberg-S431_02328	Enteritidis-S186_01406	Fresno-S38_02901	Elisabethville-S36_02747	Javiana-S202_02243	Enteritidis-S422_01730	Heidelberg-S370_01620
CLUSTER001031	Citrobacter-sp-S95_03178	Histidine biosynthesis bifunctional protein HisIE	95	Typhimurium-S373_02649	Newport-S566_04297	Orientalis-S45_00816	Typhimurium-S189_00364	Enteritidis-S420_03157	Amager-S25_00914	Typhimurium-S441_01992	Paratyphi-A-S399_04051	Ohio-S315_00998	Newport-S196_02303	Heidelberg-S190_01361	Duesseldorf-S35_02725	Senftenberg-S271_03038	Tyresoe-S51_01638	Brandenburg-S291_03819	Tennessee-S343_00675	Javiana-S201_02676	Saintpaul-S204_04282	Enteritidis-S424_02037	Weston-S54_02584	Indikan-S41_02514	Pasing-S46_00560	Newport-S2_01113	Typhi-S404_00044	Heidelberg-S191_02171	Infantis-S198_01028	Poona-S307_00023	Solt-S47_00057	Newport-S195_02431	Typhimurium-S418_04404	Anatum-S234_03419	Javiana-S200_02945	Hadar-S219_01287	Enteritidis-S187_03097	Montevideo-S239_00080	Typhimurium-S188_03626	Gallinarum-S173_02265	Derby-S228_02502	Daytona-S341_02905	Heidelberg-S431_02223	Enteritidis-S186_03638	Fresno-S38_01363	Elisabethville-S36_00216	Javiana-S202_02358	Enteritidis-S422_03604	Heidelberg-S370_01725
CLUSTER023898	C-amalonaticus-S63_02065	Replication-associated recombination protein A	95	Typhimurium-S373_01341	Newport-S566_02428	Orientalis-S45_00833	Typhimurium-S189_04358	Enteritidis-S420_04322	Amager-S25_03083	Typhimurium-S441_01799	Paratyphi-A-S399_00336	Ohio-S315_03561	Newport-S196_01092	Heidelberg-S190_01768	Duesseldorf-S35_01642	Senftenberg-S271_01916	Tyresoe-S51_00932	Brandenburg-S291_00818	Tennessee-S343_03991	Javiana-S201_03843	Saintpaul-S204_03178	Enteritidis-S424_03257	Weston-S54_01591	Indikan-S41_03188	Pasing-S46_03744	Newport-S2_02146	Typhi-S404_03396	Heidelberg-S191_02578	Infantis-S198_03926	Poona-S307_00974	Solt-S47_00543	Newport-S195_03816	Typhimurium-S418_01680	Anatum-S234_02281	Javiana-S200_01311	Hadar-S219_03256	Enteritidis-S187_04318	Montevideo-S239_02404	Typhimurium-S188_00900	Gallinarum-S173_01448	Derby-S228_03616	Daytona-S341_03462	Heidelberg-S431_01439	Enteritidis-S186_01579	Fresno-S38_02961	Elisabethville-S36_03894	Javiana-S202_03758	Enteritidis-S422_01904	Heidelberg-S370_00319
CLUSTER023333	Citrobacter-sp-S648_00321	Sulfate/thiosulfate import ATP-binding protein CysA	95	Typhimurium-S373_02099	Newport-S566_03998	Orientalis-S45_02932	Typhimurium-S189_03209	Enteritidis-S420_00162	Amager-S25_00069	Typhimurium-S441_03408	Paratyphi-A-S399_01184	Ohio-S315_01176	Newport-S196_00181	Heidelberg-S190_04490	Duesseldorf-S35_04308	Senftenberg-S271_04136	Tyresoe-S51_04205	Brandenburg-S291_03584	Tennessee-S343_01635	Javiana-S201_00711	Saintpaul-S204_02029	Enteritidis-S424_00783	Weston-S54_04231	Indikan-S41_01411	Pasing-S46_02854	Newport-S2_00378	Typhi-S404_00720	Heidelberg-S191_01293	Infantis-S198_00174	Poona-S307_02528	Solt-S47_04046	Newport-S195_00644	Typhimurium-S418_03710	Anatum-S234_04197	Javiana-S200_02395	Hadar-S219_01035	Enteritidis-S187_00162	Montevideo-S239_04072	Typhimurium-S188_02755	Gallinarum-S173_03560	Derby-S228_00125	Daytona-S341_01080	Heidelberg-S431_00251	Enteritidis-S186_00162	Fresno-S38_03928	Elisabethville-S36_00074	Javiana-S202_01563	Enteritidis-S422_02503	Heidelberg-S370_00536
CLUSTER023924	C-freundii-S20_04095	Transcriptional regulatory protein GlrR	95	Typhimurium-S373_00877	Newport-S566_03878	Orientalis-S45_02812	Typhimurium-S189_01955	Enteritidis-S420_00040	Amager-S25_00188	Typhimurium-S441_00963	Paratyphi-A-S399_01311	Ohio-S315_01055	Newport-S196_00061	Heidelberg-S190_04372	Duesseldorf-S35_04428	Senftenberg-S271_04014	Tyresoe-S51_04081	Brandenburg-S291_03306	Tennessee-S343_01755	Javiana-S201_00587	Saintpaul-S204_01907	Enteritidis-S424_00131	Weston-S54_04113	Indikan-S41_00124	Pasing-S46_02736	Newport-S2_04497	Typhi-S404_00593	Heidelberg-S191_01175	Infantis-S198_01948	Poona-S307_02645	Solt-S47_03926	Newport-S195_00524	Typhimurium-S418_03966	Anatum-S234_04076	Javiana-S200_01175	Hadar-S219_00914	Enteritidis-S187_00040	Montevideo-S239_03953	Typhimurium-S188_00327	Gallinarum-S173_03241	Derby-S228_02275	Daytona-S341_01768	Heidelberg-S431_00133	Enteritidis-S186_00040	Fresno-S38_02632	Elisabethville-S36_02506	Javiana-S202_01436	Enteritidis-S422_02381	Heidelberg-S370_00418
CLUSTER023953	C-freundii-S20_00820	Modulator of drug activity B	95	Typhimurium-S373_04245	Newport-S566_00972	Orientalis-S45_01206	Typhimurium-S189_02244	Enteritidis-S420_00567	Amager-S25_01998	Typhimurium-S441_03890	Paratyphi-A-S399_01804	Ohio-S315_01986	Newport-S196_02969	Heidelberg-S190_02769	Duesseldorf-S35_01278	Senftenberg-S271_00867	Tyresoe-S51_03052	Brandenburg-S291_04052	Tennessee-S343_03131	Javiana-S201_01085	Saintpaul-S204_00557	Enteritidis-S424_03931	Weston-S54_00560	Indikan-S41_01778	Pasing-S46_01495	Newport-S2_00248	Typhi-S404_01692	Heidelberg-S191_03528	Infantis-S198_02499	Poona-S307_03738	Solt-S47_02665	Newport-S195_02928	Typhimurium-S418_00809	Anatum-S234_00547	Javiana-S200_04361	Hadar-S219_00583	Enteritidis-S187_01323	Montevideo-S239_00824	Typhimurium-S188_03809	Gallinarum-S173_00217	Derby-S228_03872	Daytona-S341_00639	Heidelberg-S431_02929	Enteritidis-S186_04010	Fresno-S38_01103	Elisabethville-S36_03392	Javiana-S202_00445	Enteritidis-S422_00253	Heidelberg-S370_02705
CLUSTER023952	C-braakii-S58_02719	Flagellar transcriptional regulator FlhC	95	Typhimurium-S373_04072	Newport-S566_03685	Orientalis-S45_00639	Typhimurium-S189_04070	Enteritidis-S420_04109	Amager-S25_01134	Typhimurium-S441_02274	Paratyphi-A-S399_03859	Ohio-S315_00839	Newport-S196_02148	Heidelberg-S190_01215	Duesseldorf-S35_02568	Senftenberg-S271_01678	Tyresoe-S51_01832	Brandenburg-S291_03630	Tennessee-S343_00849	Javiana-S201_02520	Saintpaul-S204_04135	Enteritidis-S424_03044	Weston-S54_03465	Indikan-S41_02688	Pasing-S46_02162	Newport-S2_00964	Typhi-S404_04288	Heidelberg-S191_02024	Infantis-S198_00879	Poona-S307_00205	Solt-S47_03439	Newport-S195_02277	Typhimurium-S418_02453	Anatum-S234_03257	Javiana-S200_03925	Hadar-S219_02258	Enteritidis-S187_04105	Montevideo-S239_01066	Typhimurium-S188_04530	Gallinarum-S173_01225	Derby-S228_03433	Daytona-S341_02758	Heidelberg-S431_00983	Enteritidis-S186_01366	Fresno-S38_02859	Elisabethville-S36_02789	Javiana-S202_02201	Enteritidis-S422_01690	Heidelberg-S370_01578
CLUSTER023950	Brandenburg-S291_00112	Electron transport complex subunit RsxA	95	Typhimurium-S373_03268	Newport-S566_02923	Orientalis-S45_02570	Typhimurium-S189_03595	Enteritidis-S420_03596	Amager-S25_03529	Typhimurium-S441_00284	Paratyphi-A-S399_02925	Ohio-S315_04005	Newport-S196_01622	Heidelberg-S190_00743	Duesseldorf-S35_02081	Senftenberg-S271_01304	Tyresoe-S51_02325	Brandenburg-S291_00112	Tennessee-S343_01060	Javiana-S201_02044	Saintpaul-S204_03671	Enteritidis-S424_02533	Weston-S54_02438	Indikan-S41_02351	Pasing-S46_00378	Newport-S2_03627	Typhi-S404_03836	Heidelberg-S191_01554	Infantis-S198_00409	Poona-S307_00680	Solt-S47_02243	Newport-S195_01057	Typhimurium-S418_02926	Anatum-S234_02781	Javiana-S200_03460	Hadar-S219_03760	Enteritidis-S187_03591	Montevideo-S239_02854	Typhimurium-S188_02326	Gallinarum-S173_03969	Derby-S228_02954	Daytona-S341_03926	Heidelberg-S431_00512	Enteritidis-S186_03144	Fresno-S38_03321	Elisabethville-S36_03871	Javiana-S202_03256	Enteritidis-S422_03165	Heidelberg-S370_01108
CLUSTER023940	Heidelberg-S190_02537	Protein translocase subunit SecY	95	Typhimurium-S373_02011	Newport-S566_02105	Orientalis-S45_01244	Typhimurium-S189_01265	Enteritidis-S420_01081	Amager-S25_01635	Typhimurium-S441_04505	Paratyphi-A-S399_03982	Ohio-S315_02806	Newport-S196_04271	Heidelberg-S190_02537	Duesseldorf-S35_03327	Senftenberg-S271_02561	Tyresoe-S51_04015	Brandenburg-S291_04170	Tennessee-S343_00633	Javiana-S201_00430	Saintpaul-S204_01127	Enteritidis-S424_00235	Weston-S54_00318	Indikan-S41_02266	Pasing-S46_04182	Newport-S2_03071	Typhi-S404_02601	Heidelberg-S191_04389	Infantis-S198_04300	Poona-S307_01839	Solt-S47_00678	Newport-S195_00032	Typhimurium-S418_02279	Anatum-S234_01433	Javiana-S200_02308	Hadar-S219_01396	Enteritidis-S187_00721	Montevideo-S239_03635	Typhimurium-S188_04307	Gallinarum-S173_00976	Derby-S228_01803	Daytona-S341_01449	Heidelberg-S431_02698	Enteritidis-S186_00533	Fresno-S38_00624	Elisabethville-S36_00349	Javiana-S202_00775	Enteritidis-S422_02715	Heidelberg-S370_02482
CLUSTER030349	Citrobacter-sp-S60_00100	D-alanyl-D-alanine endopeptidase	95	Typhimurium-S373_02558	Newport-S566_04399	Orientalis-S45_01472	Typhimurium-S189_00271	Enteritidis-S420_03066	Amager-S25_00822	Typhimurium-S441_01901	Paratyphi-A-S399_00856	Ohio-S315_00067	Newport-S196_02404	Heidelberg-S190_01452	Duesseldorf-S35_02830	Senftenberg-S271_02941	Tyresoe-S51_01537	Brandenburg-S291_01916	Tennessee-S343_03278	Javiana-S201_02778	Saintpaul-S204_04374	Enteritidis-S424_01946	Weston-S54_04339	Indikan-S41_01248	Pasing-S46_03962	Newport-S2_01208	Typhi-S404_01005	Heidelberg-S191_02263	Infantis-S198_01109	Poona-S307_01393	Solt-S47_01597	Newport-S195_02532	Typhimurium-S418_03438	Anatum-S234_03505	Javiana-S200_02854	Hadar-S219_01518	Enteritidis-S187_03006	Montevideo-S239_01265	Typhimurium-S188_03535	Gallinarum-S173_02170	Derby-S228_02397	Daytona-S341_01650	Heidelberg-S431_02132	Enteritidis-S186_03729	Fresno-S38_01473	Elisabethville-S36_00314	Javiana-S202_02460	Enteritidis-S422_03696	Heidelberg-S370_01816
CLUSTER023938	Citrobacter-sp-S1282_02805	ATP-dependent protease ATPase subunit HslU	95	Typhimurium-S373_00100	Newport-S566_00760	Orientalis-S45_03858	Typhimurium-S189_00104	Enteritidis-S420_01210	Amager-S25_01695	Typhimurium-S441_00834	Paratyphi-A-S399_02587	Ohio-S315_02903	Newport-S196_03052	Heidelberg-S190_02481	Duesseldorf-S35_04011	Senftenberg-S271_01532	Tyresoe-S51_03428	Brandenburg-S291_02367	Tennessee-S343_04445	Javiana-S201_00114	Saintpaul-S204_02473	Enteritidis-S424_00499	Weston-S54_01150	Indikan-S41_00883	Pasing-S46_00088	Newport-S2_03925	Typhi-S404_02468	Heidelberg-S191_03328	Infantis-S198_03726	Poona-S307_03805	Solt-S47_01770	Newport-S195_00157	Typhimurium-S418_00403	Anatum-S234_00104	Javiana-S200_00137	Hadar-S219_02558	Enteritidis-S187_00656	Montevideo-S239_02033	Typhimurium-S188_02647	Gallinarum-S173_04214	Derby-S228_04008	Daytona-S341_03242	Heidelberg-S431_02642	Enteritidis-S186_00468	Fresno-S38_02552	Elisabethville-S36_02412	Javiana-S202_00939	Enteritidis-S422_00851	Heidelberg-S370_02426
CLUSTER023935	Amager-S25_01934	Threonine/serine transporter TdcC	95	Typhimurium-S373_04181	Newport-S566_00908	Orientalis-S45_01693	Typhimurium-S189_02180	Enteritidis-S420_00503	Amager-S25_01934	Typhimurium-S441_03826	Paratyphi-A-S399_01741	Ohio-S315_02050	Newport-S196_03807	Heidelberg-S190_02704	Duesseldorf-S35_01342	Senftenberg-S271_00803	Tyresoe-S51_03116	Brandenburg-S291_02169	Tennessee-S343_03195	Javiana-S201_01021	Saintpaul-S204_00493	Enteritidis-S424_03867	Weston-S54_00496	Indikan-S41_01713	Pasing-S46_03490	Newport-S2_02505	Typhi-S404_01629	Heidelberg-S191_03464	Infantis-S198_01278	Poona-S307_03158	Solt-S47_02601	Newport-S195_02864	Typhimurium-S418_00745	Anatum-S234_00611	Javiana-S200_04297	Hadar-S219_00519	Enteritidis-S187_01259	Montevideo-S239_00720	Typhimurium-S188_03745	Gallinarum-S173_00148	Derby-S228_03807	Daytona-S341_02670	Heidelberg-S431_02865	Enteritidis-S186_03946	Fresno-S38_01167	Elisabethville-S36_04557	Javiana-S202_00509	Enteritidis-S422_00150	Heidelberg-S370_02641
CLUSTER023929	Citrobacter-sp-S77_02016	D-serine transporter DsdX	95	Typhimurium-S373_02833	Newport-S566_01735	Orientalis-S45_03515	Typhimurium-S189_02854	Enteritidis-S420_01783	Amager-S25_02610	Typhimurium-S441_03042	Paratyphi-A-S399_03572	Ohio-S315_00145	Newport-S196_03881	Heidelberg-S190_02059	Duesseldorf-S35_02952	Senftenberg-S271_02828	Tyresoe-S51_00452	Brandenburg-S291_04253	Tennessee-S343_00270	Javiana-S201_03173	Saintpaul-S204_00325	Enteritidis-S424_01525	Weston-S54_01872	Indikan-S41_01443	Pasing-S46_02424	Newport-S2_02691	Typhi-S404_00279	Heidelberg-S191_02868	Infantis-S198_01336	Poona-S307_01469	Solt-S47_00962	Newport-S195_03404	Typhimurium-S418_00454	Anatum-S234_03716	Javiana-S200_01793	Hadar-S219_04364	Enteritidis-S187_01881	Montevideo-S239_01660	Typhimurium-S188_00077	Gallinarum-S173_01616	Derby-S228_01434	Daytona-S341_00157	Heidelberg-S431_01730	Enteritidis-S186_02287	Fresno-S38_00244	Elisabethville-S36_03644	Javiana-S202_01050	Enteritidis-S422_04172	Heidelberg-S370_04117
CLUSTER023927	Citrobacter-sp-S1281_00407	NADH-quinone oxidoreductase subunit F	95	Typhimurium-S373_01469	Newport-S566_04117	Orientalis-S45_03057	Typhimurium-S189_01173	Enteritidis-S420_00284	Amager-S25_04479	Typhimurium-S441_03527	Paratyphi-A-S399_01064	Ohio-S315_01368	Newport-S196_00301	Heidelberg-S190_01685	Duesseldorf-S35_04129	Senftenberg-S271_03502	Tyresoe-S51_04334	Brandenburg-S291_03479	Tennessee-S343_01516	Javiana-S201_00833	Saintpaul-S204_02147	Enteritidis-S424_00906	Weston-S54_01517	Indikan-S41_02820	Pasing-S46_02973	Newport-S2_00497	Typhi-S404_00841	Heidelberg-S191_02495	Infantis-S198_02763	Poona-S307_03216	Solt-S47_04229	Newport-S195_00764	Typhimurium-S418_03830	Anatum-S234_04315	Javiana-S200_01630	Hadar-S219_01153	Enteritidis-S187_00284	Montevideo-S239_04255	Typhimurium-S188_01017	Gallinarum-S173_03436	Derby-S228_01891	Daytona-S341_03292	Heidelberg-S431_01170	Enteritidis-S186_00284	Fresno-S38_03794	Elisabethville-S36_01217	Javiana-S202_01682	Enteritidis-S422_02624	Heidelberg-S370_01984
CLUSTER001050	Citrobacter-sp-S1281_02397	Recombination protein RecR	95	Typhimurium-S373_00677	Newport-S566_00423	Orientalis-S45_00358	Typhimurium-S189_01449	Enteritidis-S420_02697	Amager-S25_04161	Typhimurium-S441_01576	Paratyphi-A-S399_02404	Ohio-S315_04140	Newport-S196_00587	Heidelberg-S190_03356	Duesseldorf-S35_00339	Senftenberg-S271_00280	Tyresoe-S51_03809	Brandenburg-S291_03931	Tennessee-S343_03412	Javiana-S201_04239	Saintpaul-S204_02742	Enteritidis-S424_01303	Weston-S54_04001	Indikan-S41_03745	Pasing-S46_03318	Newport-S2_00710	Typhi-S404_02284	Heidelberg-S191_00613	Infantis-S198_04033	Poona-S307_02257	Solt-S47_03093	Newport-S195_04314	Typhimurium-S418_01288	Anatum-S234_01834	Javiana-S200_00899	Hadar-S219_02838	Enteritidis-S187_02725	Montevideo-S239_03191	Typhimurium-S188_01670	Gallinarum-S173_02958	Derby-S228_00459	Daytona-S341_04116	Heidelberg-S431_03780	Enteritidis-S186_02064	Fresno-S38_04260	Elisabethville-S36_03555	Javiana-S202_04157	Enteritidis-S422_01227	Heidelberg-S370_03555
CLUSTER023923	C-braakii--S86_03277	Adenine permease AdeP	95	Typhimurium-S373_01256	Newport-S566_01687	Orientalis-S45_00860	Typhimurium-S189_01040	Enteritidis-S420_01738	Amager-S25_03786	Typhimurium-S441_02992	Paratyphi-A-S399_01967	Ohio-S315_01475	Newport-S196_04558	Heidelberg-S190_01558	Duesseldorf-S35_00028	Senftenberg-S271_02616	Tyresoe-S51_03293	Brandenburg-S291_01790	Tennessee-S343_02845	Javiana-S201_00930	Saintpaul-S204_02245	Enteritidis-S424_01004	Weston-S54_03526	Indikan-S41_02207	Pasing-S46_02105	Newport-S2_00304	Typhi-S404_01855	Heidelberg-S191_02368	Infantis-S198_00251	Poona-S307_00917	Solt-S47_01887	Newport-S195_01540	Typhimurium-S418_02214	Anatum-S234_01560	Javiana-S200_01741	Hadar-S219_02412	Enteritidis-S187_02424	Montevideo-S239_04388	Typhimurium-S188_04138	Gallinarum-S173_03326	Derby-S228_01381	Daytona-S341_01350	Heidelberg-S431_01042	Enteritidis-S186_01765	Fresno-S38_00198	Elisabethville-S36_02112	Javiana-S202_00827	Enteritidis-S422_00927	Heidelberg-S370_04071
CLUSTER001034	C-amalonaticus-S68_01781	hypothetical protein	95	Typhimurium-S373_00052	Newport-S566_00712	Orientalis-S45_03906	Typhimurium-S189_00056	Enteritidis-S420_01162	Amager-S25_01743	Typhimurium-S441_00786	Paratyphi-A-S399_02636	Ohio-S315_02951	Newport-S196_03100	Heidelberg-S190_02432	Duesseldorf-S35_03966	Senftenberg-S271_01493	Tyresoe-S51_03477	Brandenburg-S291_00834	Tennessee-S343_04396	Javiana-S201_00163	Saintpaul-S204_02424	Enteritidis-S424_00451	Weston-S54_01199	Indikan-S41_00844	Pasing-S46_00137	Newport-S2_03876	Typhi-S404_02517	Heidelberg-S191_03279	Infantis-S198_03774	Poona-S307_03853	Solt-S47_01808	Newport-S195_00109	Typhimurium-S418_00260	Anatum-S234_00056	Javiana-S200_00089	Hadar-S219_02510	Enteritidis-S187_00608	Montevideo-S239_02191	Typhimurium-S188_02599	Gallinarum-S173_04162	Derby-S228_04089	Daytona-S341_03193	Heidelberg-S431_02593	Enteritidis-S186_00420	Fresno-S38_02503	Elisabethville-S36_02327	Javiana-S202_00988	Enteritidis-S422_00803	Heidelberg-S370_02377
CLUSTER023922	C-amalonaticus-S63_01286	Phosphoglucosamine mutase	95	Typhimurium-S373_04130	Newport-S566_00860	Orientalis-S45_01649	Typhimurium-S189_02129	Enteritidis-S420_00458	Amager-S25_02084	Typhimurium-S441_03780	Paratyphi-A-S399_01693	Ohio-S315_04375	Newport-S196_03759	Heidelberg-S190_02661	Duesseldorf-S35_01387	Senftenberg-S271_00757	Tyresoe-S51_03162	Brandenburg-S291_02121	Tennessee-S343_04619	Javiana-S201_00501	Saintpaul-S204_00442	Enteritidis-S424_03822	Weston-S54_00446	Indikan-S41_01664	Pasing-S46_03532	Newport-S2_02457	Typhi-S404_01581	Heidelberg-S191_03421	Infantis-S198_01235	Poona-S307_03111	Solt-S47_02557	Newport-S195_02816	Typhimurium-S418_00693	Anatum-S234_01312	Javiana-S200_04287	Hadar-S219_00470	Enteritidis-S187_01214	Montevideo-S239_00671	Typhimurium-S188_00846	Gallinarum-S173_00102	Derby-S228_02168	Daytona-S341_02620	Heidelberg-S431_02822	Enteritidis-S186_03901	Fresno-S38_01211	Elisabethville-S36_04513	Javiana-S202_00558	Enteritidis-S422_00105	Heidelberg-S370_02598
CLUSTER023918	Gallinarum-S173_00847	Anaerobic C4-dicarboxylate transporter DcuB	95	Typhimurium-S373_01727	Newport-S566_02296	Orientalis-S45_02067	Typhimurium-S189_00965	Enteritidis-S420_01433	Amager-S25_03656	Typhimurium-S441_02653	Paratyphi-A-S399_00655	Ohio-S315_02194	Newport-S196_03579	Heidelberg-S190_00188	Duesseldorf-S35_03702	Senftenberg-S271_02104	Tyresoe-S51_00189	Brandenburg-S291_04504	Tennessee-S343_02362	Javiana-S201_01664	Saintpaul-S204_01746	Enteritidis-S424_03604	Weston-S54_00186	Indikan-S41_00532	Pasing-S46_02035	Newport-S2_01620	Typhi-S404_00169	Heidelberg-S191_01049	Infantis-S198_03008	Poona-S307_04131	Solt-S47_01426	Newport-S195_02120	Typhimurium-S418_02033	Anatum-S234_01150	Javiana-S200_03065	Hadar-S219_04425	Enteritidis-S187_00923	Montevideo-S239_04899	Typhimurium-S188_03965	Gallinarum-S173_00847	Derby-S228_00888	Daytona-S341_02528	Heidelberg-S431_01382	Enteritidis-S186_00735	Fresno-S38_02333	Elisabethville-S36_02062	Javiana-S202_03055	Enteritidis-S422_02237	Heidelberg-S370_00196
CLUSTER023913	C-freundii-S20_00585	Glucarate dehydratase	95	Typhimurium-S373_03488	Newport-S566_01192	Orientalis-S45_00981	Typhimurium-S189_02464	Enteritidis-S420_00788	Amager-S25_02444	Typhimurium-S441_04343	Paratyphi-A-S399_04133	Ohio-S315_01762	Newport-S196_02749	Heidelberg-S190_04187	Duesseldorf-S35_01036	Senftenberg-S271_04517	Tyresoe-S51_02817	Brandenburg-S291_03107	Tennessee-S343_02913	Javiana-S201_01304	Saintpaul-S204_00775	Enteritidis-S424_04153	Weston-S54_00782	Indikan-S41_01997	Pasing-S46_01266	Newport-S2_01981	Typhi-S404_02747	Heidelberg-S191_03757	Infantis-S198_02256	Poona-S307_03510	Solt-S47_00341	Newport-S195_03169	Typhimurium-S418_04768	Anatum-S234_00329	Javiana-S200_00474	Hadar-S219_00155	Enteritidis-S187_01545	Montevideo-S239_00505	Typhimurium-S188_01384	Gallinarum-S173_00431	Derby-S228_04471	Daytona-S341_01526	Heidelberg-S431_03158	Enteritidis-S186_04232	Fresno-S38_00879	Elisabethville-S36_02974	Javiana-S202_00225	Enteritidis-S422_00475	Heidelberg-S370_02933
CLUSTER001043	Brandenburg-S291_04189	50S ribosomal protein L4	95	Typhimurium-S373_02030	Newport-S566_02086	Orientalis-S45_01263	Typhimurium-S189_01284	Enteritidis-S420_01100	Amager-S25_01654	Typhimurium-S441_04524	Paratyphi-A-S399_04001	Ohio-S315_02825	Newport-S196_04252	Heidelberg-S190_02556	Duesseldorf-S35_03308	Senftenberg-S271_02580	Tyresoe-S51_04034	Brandenburg-S291_04189	Tennessee-S343_00652	Javiana-S201_00449	Saintpaul-S204_01146	Enteritidis-S424_00254	Weston-S54_00337	Indikan-S41_02285	Pasing-S46_04163	Newport-S2_03052	Typhi-S404_02620	Heidelberg-S191_04408	Infantis-S198_04319	Poona-S307_01820	Solt-S47_00697	Newport-S195_00051	Typhimurium-S418_02298	Anatum-S234_01452	Javiana-S200_02327	Hadar-S219_01415	Enteritidis-S187_00740	Montevideo-S239_03654	Typhimurium-S188_04326	Gallinarum-S173_00995	Derby-S228_01784	Daytona-S341_01468	Heidelberg-S431_02717	Enteritidis-S186_00552	Fresno-S38_00643	Elisabethville-S36_00368	Javiana-S202_00794	Enteritidis-S422_02734	Heidelberg-S370_02501
CLUSTER001042	Anatum-S234_02969	FMN-dependent NADH-azoreductase	95	Typhimurium-S373_03793	Newport-S566_03107	Orientalis-S45_02387	Typhimurium-S189_03407	Enteritidis-S420_03780	Amager-S25_01418	Typhimurium-S441_00098	Paratyphi-A-S399_03079	Ohio-S315_03217	Newport-S196_01854	Heidelberg-S190_00930	Duesseldorf-S35_02275	Senftenberg-S271_01119	Tyresoe-S51_02134	Brandenburg-S291_02995	Tennessee-S343_01250	Javiana-S201_02234	Saintpaul-S204_03856	Enteritidis-S424_02716	Weston-S54_00944	Indikan-S41_00027	Pasing-S46_00194	Newport-S2_03814	Typhi-S404_03990	Heidelberg-S191_01741	Infantis-S198_00599	Poona-S307_00493	Solt-S47_02432	Newport-S195_01241	Typhimurium-S418_02740	Anatum-S234_02969	Javiana-S200_03646	Hadar-S219_03945	Enteritidis-S187_03775	Montevideo-S239_01505	Typhimurium-S188_02140	Gallinarum-S173_03784	Derby-S228_03152	Daytona-S341_03744	Heidelberg-S431_00699	Enteritidis-S186_02961	Fresno-S38_03508	Elisabethville-S36_01845	Javiana-S202_01837	Enteritidis-S422_02981	Heidelberg-S370_01295
CLUSTER023911	Braenderup-S208_01031	Low-affinity gluconate transporter	95	Typhimurium-S373_01066	Newport-S566_01987	Orientalis-S45_03765	Typhimurium-S189_03120	Enteritidis-S420_02040	Amager-S25_02865	Typhimurium-S441_03307	Paratyphi-A-S399_03845	Ohio-S315_00447	Newport-S196_04154	Heidelberg-S190_02322	Duesseldorf-S35_03209	Senftenberg-S271_00148	Tyresoe-S51_00383	Brandenburg-S291_00268	Tennessee-S343_00551	Javiana-S201_03436	Saintpaul-S204_00061	Enteritidis-S424_01783	Weston-S54_02143	Indikan-S41_01138	Pasing-S46_04076	Newport-S2_02954	Typhi-S404_00552	Heidelberg-S191_03131	Infantis-S198_01602	Poona-S307_01730	Solt-S47_02124	Newport-S195_03657	Typhimurium-S418_03577	Anatum-S234_03980	Javiana-S200_01425	Hadar-S219_04103	Enteritidis-S187_02138	Montevideo-S239_01906	Typhimurium-S188_00479	Gallinarum-S173_01882	Derby-S228_01685	Daytona-S341_00245	Heidelberg-S431_01993	Enteritidis-S186_02544	Fresno-S38_00509	Elisabethville-S36_02218	Javiana-S202_01310	Enteritidis-S422_04429	Heidelberg-S370_04380
CLUSTER023908	Enteritidis-S420_01332	hypothetical protein	95	Typhimurium-S373_02387	Newport-S566_02192	Orientalis-S45_01952	Typhimurium-S189_00863	Enteritidis-S420_01332	Amager-S25_00659	Typhimurium-S441_02551	Paratyphi-A-S399_00548	Ohio-S315_02306	Newport-S196_03475	Heidelberg-S190_00087	Duesseldorf-S35_03586	Senftenberg-S271_04367	Tyresoe-S51_00087	Brandenburg-S291_02587	Tennessee-S343_02249	Javiana-S201_01560	Saintpaul-S204_01631	Enteritidis-S424_03503	Weston-S54_00082	Indikan-S41_00416	Pasing-S46_01933	Newport-S2_01520	Typhi-S404_00062	Heidelberg-S191_00949	Infantis-S198_02906	Poona-S307_04017	Solt-S47_01319	Newport-S195_02016	Typhimurium-S418_01931	Anatum-S234_01036	Javiana-S200_02683	Hadar-S219_02073	Enteritidis-S187_00821	Montevideo-S239_04786	Typhimurium-S188_03185	Gallinarum-S173_00740	Derby-S228_01017	Daytona-S341_00309	Heidelberg-S431_01281	Enteritidis-S186_00633	Fresno-S38_02219	Elisabethville-S36_01960	Javiana-S202_02942	Enteritidis-S422_02135	Heidelberg-S370_00095
CLUSTER001037	Citrobacter-sp-S95_01655	putative GST-like protein YibF	95	Typhimurium-S373_02953	Newport-S566_01844	Orientalis-S45_03629	Typhimurium-S189_02975	Enteritidis-S420_01897	Amager-S25_02726	Typhimurium-S441_03162	Paratyphi-A-S399_03698	Ohio-S315_00259	Newport-S196_04008	Heidelberg-S190_02179	Duesseldorf-S35_03061	Senftenberg-S271_03910	Tyresoe-S51_00573	Brandenburg-S291_04365	Tennessee-S343_00400	Javiana-S201_03296	Saintpaul-S204_00204	Enteritidis-S424_01639	Weston-S54_02003	Indikan-S41_00687	Pasing-S46_02545	Newport-S2_02808	Typhi-S404_00405	Heidelberg-S191_02988	Infantis-S198_01454	Poona-S307_01593	Solt-S47_01068	Newport-S195_03512	Typhimurium-S418_00574	Anatum-S234_03842	Javiana-S200_01913	Hadar-S219_04247	Enteritidis-S187_01995	Montevideo-S239_01772	Typhimurium-S188_00197	Gallinarum-S173_01731	Derby-S228_01551	Daytona-S341_00030	Heidelberg-S431_01850	Enteritidis-S186_02401	Fresno-S38_00358	Elisabethville-S36_04399	Javiana-S202_01170	Enteritidis-S422_04286	Heidelberg-S370_04237
CLUSTER030356	Anatum-S234_01230	hypothetical protein	95	Typhimurium-S373_01806	Newport-S566_02375	Orientalis-S45_02147	Typhimurium-S189_00576	Enteritidis-S420_01513	Amager-S25_03735	Typhimurium-S441_02732	Paratyphi-A-S399_00734	Ohio-S315_02114	Newport-S196_03658	Heidelberg-S190_04290	Duesseldorf-S35_03781	Senftenberg-S271_00525	Tyresoe-S51_00270	Brandenburg-S291_03855	Tennessee-S343_02440	Javiana-S201_01745	Saintpaul-S204_01825	Enteritidis-S424_03684	Weston-S54_00266	Indikan-S41_00618	Pasing-S46_04004	Newport-S2_01700	Typhi-S404_00249	Heidelberg-S191_04486	Infantis-S198_03088	Poona-S307_04211	Solt-S47_01505	Newport-S195_02200	Typhimurium-S418_02112	Anatum-S234_01230	Javiana-S200_03144	Hadar-S219_00740	Enteritidis-S187_01003	Montevideo-S239_04981	Typhimurium-S188_04044	Gallinarum-S173_00928	Derby-S228_02025	Daytona-S341_01845	Heidelberg-S431_04553	Enteritidis-S186_00815	Fresno-S38_02412	Elisabethville-S36_02938	Javiana-S202_03137	Enteritidis-S422_02317	Heidelberg-S370_00275
CLUSTER023900	C-freundii-S67_01343	NADP-specific glutamate dehydrogenase	95	Typhimurium-S373_03107	Newport-S566_02764	Orientalis-S45_02716	Typhimurium-S189_03757	Enteritidis-S420_03435	Amager-S25_03370	Typhimurium-S441_00445	Paratyphi-A-S399_02774	Ohio-S315_03846	Newport-S196_01463	Heidelberg-S190_00581	Duesseldorf-S35_01922	Senftenberg-S271_03302	Tyresoe-S51_01224	Brandenburg-S291_01059	Tennessee-S343_04269	Javiana-S201_01883	Saintpaul-S204_03510	Enteritidis-S424_02373	Weston-S54_02279	Indikan-S41_03477	Pasing-S46_02714	Newport-S2_03393	Typhi-S404_03684	Heidelberg-S191_01392	Infantis-S198_00040	Poona-S307_01166	Solt-S47_03580	Newport-S195_00898	Typhimurium-S418_01616	Anatum-S234_02622	Javiana-S200_03299	Hadar-S219_03601	Enteritidis-S187_03431	Montevideo-S239_02708	Typhimurium-S188_02487	Gallinarum-S173_02554	Derby-S228_02793	Daytona-S341_03715	Heidelberg-S431_00350	Enteritidis-S186_03304	Fresno-S38_03163	Elisabethville-S36_00417	Javiana-S202_03415	Enteritidis-S422_03326	Heidelberg-S370_00946
CLUSTER001006	Orientalis-S45_01385	Anaerobic dimethyl sulfoxide reductase chain B	95	Typhimurium-S373_01338	Newport-S566_02431	Orientalis-S45_01385	Typhimurium-S189_04355	Enteritidis-S420_04319	Amager-S25_03086	Typhimurium-S441_01796	Paratyphi-A-S399_00339	Ohio-S315_03564	Newport-S196_01095	Heidelberg-S190_01771	Duesseldorf-S35_01645	Senftenberg-S271_01267	Tyresoe-S51_02287	Brandenburg-S291_00815	Tennessee-S343_03994	Javiana-S201_03840	Saintpaul-S204_03181	Enteritidis-S424_03254	Weston-S54_01594	Indikan-S41_03191	Pasing-S46_03741	Newport-S2_02149	Typhi-S404_03399	Heidelberg-S191_02581	Infantis-S198_03929	Poona-S307_00971	Solt-S47_00546	Newport-S195_03813	Typhimurium-S418_01677	Anatum-S234_02284	Javiana-S200_01308	Hadar-S219_03259	Enteritidis-S187_04315	Montevideo-S239_02892	Typhimurium-S188_00897	Gallinarum-S173_01445	Derby-S228_03613	Daytona-S341_03465	Heidelberg-S431_01442	Enteritidis-S186_01576	Fresno-S38_03356	Elisabethville-S36_03891	Javiana-S202_03755	Enteritidis-S422_01901	Heidelberg-S370_01143
CLUSTER008690	C-freundii-S61_00359	DNA-binding transcriptional regulator BolA	95	Typhimurium-S373_00715	Newport-S566_00462	Orientalis-S45_04065	Typhimurium-S189_01488	Enteritidis-S420_02735	Amager-S25_04201	Typhimurium-S441_01614	Paratyphi-A-S399_02442	Ohio-S315_04178	Newport-S196_00548	Heidelberg-S190_03396	Duesseldorf-S35_00378	Senftenberg-S271_00318	Tyresoe-S51_03848	Brandenburg-S291_03970	Tennessee-S343_03450	Javiana-S201_04278	Saintpaul-S204_02704	Enteritidis-S424_01341	Weston-S54_03962	Indikan-S41_03706	Pasing-S46_03356	Newport-S2_00749	Typhi-S404_02322	Heidelberg-S191_00652	Infantis-S198_04074	Poona-S307_02295	Solt-S47_03131	Newport-S195_04353	Typhimurium-S418_01325	Anatum-S234_01795	Javiana-S200_00937	Hadar-S219_02800	Enteritidis-S187_02763	Montevideo-S239_03230	Typhimurium-S188_01708	Gallinarum-S173_02997	Derby-S228_00497	Daytona-S341_04156	Heidelberg-S431_03819	Enteritidis-S186_02102	Fresno-S38_04298	Elisabethville-S36_03593	Javiana-S202_04195	Enteritidis-S422_01265	Heidelberg-S370_03594
CLUSTER001004	Derby-S228_00120	putative deferrochelatase/peroxidase YfeX	95	Typhimurium-S373_02094	Newport-S566_03993	Orientalis-S45_02927	Typhimurium-S189_03204	Enteritidis-S420_00157	Amager-S25_00074	Typhimurium-S441_03403	Paratyphi-A-S399_01190	Ohio-S315_01171	Newport-S196_00176	Heidelberg-S190_04485	Duesseldorf-S35_04313	Senftenberg-S271_04130	Tyresoe-S51_04200	Brandenburg-S291_03579	Tennessee-S343_01640	Javiana-S201_00706	Saintpaul-S204_02023	Enteritidis-S424_00778	Weston-S54_04226	Indikan-S41_01406	Pasing-S46_02848	Newport-S2_00373	Typhi-S404_00714	Heidelberg-S191_01288	Infantis-S198_00169	Poona-S307_02533	Solt-S47_04040	Newport-S195_00639	Typhimurium-S418_03705	Anatum-S234_04192	Javiana-S200_02390	Hadar-S219_01030	Enteritidis-S187_00157	Montevideo-S239_04067	Typhimurium-S188_02750	Gallinarum-S173_03565	Derby-S228_00120	Daytona-S341_01074	Heidelberg-S431_00246	Enteritidis-S186_00157	Fresno-S38_03934	Elisabethville-S36_00069	Javiana-S202_01558	Enteritidis-S422_02498	Heidelberg-S370_00531
CLUSTER008987	Citrobacter-sp-S648_00951	Motility protein A	95	Typhimurium-S373_04071	Newport-S566_03684	Orientalis-S45_00638	Typhimurium-S189_04069	Enteritidis-S420_04108	Amager-S25_01135	Typhimurium-S441_02273	Paratyphi-A-S399_03858	Ohio-S315_00838	Newport-S196_02147	Heidelberg-S190_01214	Duesseldorf-S35_02567	Senftenberg-S271_01677	Tyresoe-S51_01833	Brandenburg-S291_03629	Tennessee-S343_00850	Javiana-S201_02519	Saintpaul-S204_04134	Enteritidis-S424_03043	Weston-S54_03464	Indikan-S41_02689	Pasing-S46_02161	Newport-S2_00963	Typhi-S404_04287	Heidelberg-S191_02023	Infantis-S198_00878	Poona-S307_00206	Solt-S47_03440	Newport-S195_02276	Typhimurium-S418_02452	Anatum-S234_03256	Javiana-S200_03924	Hadar-S219_02259	Enteritidis-S187_04104	Montevideo-S239_01067	Typhimurium-S188_04529	Gallinarum-S173_01224	Derby-S228_03432	Daytona-S341_02757	Heidelberg-S431_00982	Enteritidis-S186_01365	Fresno-S38_02858	Elisabethville-S36_02790	Javiana-S202_02200	Enteritidis-S422_01689	Heidelberg-S370_01577
CLUSTER008827	Enteritidis-S186_03848	50S ribosomal protein L13	95	Typhimurium-S373_03043	Newport-S566_00808	Orientalis-S45_01597	Typhimurium-S189_02076	Enteritidis-S420_00405	Amager-S25_02136	Typhimurium-S441_00051	Paratyphi-A-S399_01642	Ohio-S315_04428	Newport-S196_03707	Heidelberg-S190_02610	Duesseldorf-S35_01440	Senftenberg-S271_00705	Tyresoe-S51_03214	Brandenburg-S291_02069	Tennessee-S343_04567	Javiana-S201_00554	Saintpaul-S204_00390	Enteritidis-S424_03769	Weston-S54_00393	Indikan-S41_01612	Pasing-S46_03585	Newport-S2_02404	Typhi-S404_01530	Heidelberg-S191_03370	Infantis-S198_01181	Poona-S307_03059	Solt-S47_00045	Newport-S195_02764	Typhimurium-S418_00641	Anatum-S234_01363	Javiana-S200_03235	Hadar-S219_00418	Enteritidis-S187_01161	Montevideo-S239_00620	Typhimurium-S188_02019	Gallinarum-S173_00050	Derby-S228_02116	Daytona-S341_00170	Heidelberg-S431_02771	Enteritidis-S186_03848	Fresno-S38_01264	Elisabethville-S36_04460	Javiana-S202_00610	Enteritidis-S422_00052	Heidelberg-S370_02547
CLUSTER023454	Enteritidis-S186_02759	UDP-3-O-acyl-N-acetylglucosamine deacetylase	95	Typhimurium-S373_01618	Newport-S566_03479	Orientalis-S45_00278	Typhimurium-S189_04450	Enteritidis-S420_02218	Amager-S25_00352	Typhimurium-S441_02837	Paratyphi-A-S399_03441	Ohio-S315_02704	Newport-S196_02633	Heidelberg-S190_00444	Duesseldorf-S35_00670	Senftenberg-S271_02284	Tyresoe-S51_02505	Brandenburg-S291_01519	Tennessee-S343_01919	Javiana-S201_00294	Saintpaul-S204_01306	Enteritidis-S424_04557	Weston-S54_02803	Indikan-S41_03012	Pasing-S46_01634	Newport-S2_04415	Typhi-S404_01178	Heidelberg-S191_00268	Infantis-S198_03261	Poona-S307_02802	Solt-S47_03807	Newport-S195_01697	Typhimurium-S418_04238	Anatum-S234_00730	Javiana-S200_02045	Hadar-S219_01757	Enteritidis-S187_00475	Montevideo-S239_04485	Typhimurium-S188_03355	Gallinarum-S173_04516	Derby-S228_00696	Daytona-S341_01245	Heidelberg-S431_02468	Enteritidis-S186_02759	Fresno-S38_01908	Elisabethville-S36_01515	Javiana-S202_02645	Enteritidis-S422_04006	Heidelberg-S370_00812
CLUSTER023436	C-farmeri-S80_03034	Transcriptional regulatory protein BasR	95	Typhimurium-S373_01736	Newport-S566_02305	Orientalis-S45_02076	Typhimurium-S189_00975	Enteritidis-S420_01442	Amager-S25_03665	Typhimurium-S441_02662	Paratyphi-A-S399_00664	Ohio-S315_02185	Newport-S196_03588	Heidelberg-S190_00197	Duesseldorf-S35_03711	Senftenberg-S271_02113	Tyresoe-S51_00198	Brandenburg-S291_04513	Tennessee-S343_02371	Javiana-S201_01673	Saintpaul-S204_01755	Enteritidis-S424_03613	Weston-S54_00195	Indikan-S41_00541	Pasing-S46_02044	Newport-S2_01629	Typhi-S404_00178	Heidelberg-S191_01058	Infantis-S198_03017	Poona-S307_04140	Solt-S47_01435	Newport-S195_02129	Typhimurium-S418_02042	Anatum-S234_01159	Javiana-S200_03074	Hadar-S219_00811	Enteritidis-S187_00932	Montevideo-S239_04908	Typhimurium-S188_03974	Gallinarum-S173_00856	Derby-S228_00879	Daytona-S341_02538	Heidelberg-S431_01391	Enteritidis-S186_00744	Fresno-S38_02342	Elisabethville-S36_02071	Javiana-S202_03065	Enteritidis-S422_02246	Heidelberg-S370_00205
CLUSTER008894	Kentucky-S245_03787	UTP--glucose-1-phosphate uridylyltransferase	95	Typhimurium-S373_02629	Newport-S566_04320	Orientalis-S45_01402	Typhimurium-S189_00344	Enteritidis-S420_03136	Amager-S25_00898	Typhimurium-S441_01972	Paratyphi-A-S399_00771	Ohio-S315_01009	Newport-S196_02326	Heidelberg-S190_01381	Duesseldorf-S35_02748	Senftenberg-S271_03023	Tyresoe-S51_01618	Brandenburg-S291_01845	Tennessee-S343_00664	Javiana-S201_02697	Saintpaul-S204_04302	Enteritidis-S424_02016	Weston-S54_02713	Indikan-S41_01143	Pasing-S46_00540	Newport-S2_01124	Typhi-S404_00920	Heidelberg-S191_02191	Infantis-S198_01039	Poona-S307_00008	Solt-S47_03507	Newport-S195_02454	Typhimurium-S418_03367	Anatum-S234_03435	Javiana-S200_02925	Hadar-S219_01310	Enteritidis-S187_03076	Montevideo-S239_01195	Typhimurium-S188_03606	Gallinarum-S173_02244	Derby-S228_02482	Daytona-S341_02916	Heidelberg-S431_02203	Enteritidis-S186_03659	Fresno-S38_01385	Elisabethville-S36_00200	Javiana-S202_02379	Enteritidis-S422_03625	Heidelberg-S370_01745
CLUSTER023416	C-freundii-S67_04780	Arginine repressor	95	Typhimurium-S373_01210	Newport-S566_01638	Orientalis-S45_02737	Typhimurium-S189_04303	Enteritidis-S420_00390	Amager-S25_01606	Typhimurium-S441_01287	Paratyphi-A-S399_00955	Ohio-S315_00543	Newport-S196_02506	Heidelberg-S190_00239	Duesseldorf-S35_01455	Senftenberg-S271_00690	Tyresoe-S51_03229	Brandenburg-S291_01186	Tennessee-S343_04552	Javiana-S201_03156	Saintpaul-S204_00375	Enteritidis-S424_03754	Weston-S54_00378	Indikan-S41_01597	Pasing-S46_03032	Newport-S2_04173	Typhi-S404_02020	Heidelberg-S191_01100	Infantis-S198_03607	Poona-S307_03044	Solt-S47_04337	Newport-S195_02749	Typhimurium-S418_01000	Anatum-S234_01378	Javiana-S200_01544	Hadar-S219_00403	Enteritidis-S187_01146	Montevideo-S239_00605	Typhimurium-S188_00317	Gallinarum-S173_00037	Derby-S228_02101	Daytona-S341_03012	Heidelberg-S431_00057	Enteritidis-S186_03833	Fresno-S38_00150	Elisabethville-S36_04445	Javiana-S202_00625	Enteritidis-S422_00037	Heidelberg-S370_00342
CLUSTER023396	Daytona-S341_03826	Peroxiredoxin OsmC	95	Typhimurium-S373_03712	Newport-S566_03026	Orientalis-S45_02467	Typhimurium-S189_03490	Enteritidis-S420_03694	Amager-S25_01498	Typhimurium-S441_00179	Paratyphi-A-S399_03017	Ohio-S315_03136	Newport-S196_01773	Heidelberg-S190_00849	Duesseldorf-S35_02191	Senftenberg-S271_01199	Tyresoe-S51_02213	Brandenburg-S291_00003	Tennessee-S343_01169	Javiana-S201_02155	Saintpaul-S204_03775	Enteritidis-S424_02631	Weston-S54_01024	Indikan-S41_03106	Pasing-S46_00274	Newport-S2_03733	Typhi-S404_03928	Heidelberg-S191_01660	Infantis-S198_00518	Poona-S307_00572	Solt-S47_02352	Newport-S195_01160	Typhimurium-S418_02821	Anatum-S234_02888	Javiana-S200_03565	Hadar-S219_03864	Enteritidis-S187_03690	Montevideo-S239_01584	Typhimurium-S188_02221	Gallinarum-S173_03873	Derby-S228_03072	Daytona-S341_03826	Heidelberg-S431_00618	Enteritidis-S186_03046	Fresno-S38_03428	Elisabethville-S36_01758	Javiana-S202_01757	Enteritidis-S422_03067	Heidelberg-S370_01214
CLUSTER023395	Citrobacter-sp-S81_03733	Nucleoside diphosphate kinase	95	Typhimurium-S373_00915	Newport-S566_03916	Orientalis-S45_02848	Typhimurium-S189_01993	Enteritidis-S420_00079	Amager-S25_00150	Typhimurium-S441_01001	Paratyphi-A-S399_01271	Ohio-S315_01093	Newport-S196_00099	Heidelberg-S190_04410	Duesseldorf-S35_04390	Senftenberg-S271_04052	Tyresoe-S51_04119	Brandenburg-S291_03344	Tennessee-S343_01717	Javiana-S201_00625	Saintpaul-S204_01945	Enteritidis-S424_00169	Weston-S54_04149	Indikan-S41_00162	Pasing-S46_02774	Newport-S2_00592	Typhi-S404_00633	Heidelberg-S191_01213	Infantis-S198_01910	Poona-S307_02609	Solt-S47_03964	Newport-S195_00562	Typhimurium-S418_04004	Anatum-S234_04114	Javiana-S200_01213	Hadar-S219_00952	Enteritidis-S187_00078	Montevideo-S239_03989	Typhimurium-S188_00365	Gallinarum-S173_03280	Derby-S228_02313	Daytona-S341_04431	Heidelberg-S431_00171	Enteritidis-S186_00078	Fresno-S38_02670	Elisabethville-S36_02544	Javiana-S202_01474	Enteritidis-S422_02420	Heidelberg-S370_00456
CLUSTER030387	Brandenburg-S291_02364	Cell division protein ZapB	95	Typhimurium-S373_00097	Newport-S566_00757	Orientalis-S45_03861	Typhimurium-S189_00101	Enteritidis-S420_01207	Amager-S25_01698	Typhimurium-S441_00831	Paratyphi-A-S399_02590	Ohio-S315_02906	Newport-S196_03055	Heidelberg-S190_02478	Duesseldorf-S35_04008	Senftenberg-S271_01529	Tyresoe-S51_03431	Brandenburg-S291_02364	Tennessee-S343_04442	Javiana-S201_00117	Saintpaul-S204_02470	Enteritidis-S424_00496	Weston-S54_01153	Indikan-S41_00880	Pasing-S46_00091	Newport-S2_03922	Typhi-S404_02471	Heidelberg-S191_03325	Infantis-S198_03729	Poona-S307_03808	Solt-S47_01773	Newport-S195_00154	Typhimurium-S418_00400	Anatum-S234_00101	Javiana-S200_00134	Hadar-S219_02555	Enteritidis-S187_00653	Montevideo-S239_02036	Typhimurium-S188_02644	Gallinarum-S173_04211	Derby-S228_04011	Daytona-S341_03239	Heidelberg-S431_02639	Enteritidis-S186_00465	Fresno-S38_02549	Elisabethville-S36_02409	Javiana-S202_00942	Enteritidis-S422_00848	Heidelberg-S370_02423
CLUSTER023393	Chingola-S32_02747	putative protein YibN	95	Typhimurium-S373_02934	Newport-S566_01825	Orientalis-S45_03610	Typhimurium-S189_02956	Enteritidis-S420_01878	Amager-S25_02707	Typhimurium-S441_03143	Paratyphi-A-S399_03678	Ohio-S315_00240	Newport-S196_03989	Heidelberg-S190_02160	Duesseldorf-S35_03042	Senftenberg-S271_03930	Tyresoe-S51_00554	Brandenburg-S291_04349	Tennessee-S343_00381	Javiana-S201_03280	Saintpaul-S204_00223	Enteritidis-S424_01620	Weston-S54_01984	Indikan-S41_01552	Pasing-S46_02566	Newport-S2_02789	Typhi-S404_00385	Heidelberg-S191_02969	Infantis-S198_01433	Poona-S307_01577	Solt-S47_01052	Newport-S195_03493	Typhimurium-S418_00555	Anatum-S234_03823	Javiana-S200_01894	Hadar-S219_04266	Enteritidis-S187_01976	Montevideo-S239_01756	Typhimurium-S188_00178	Gallinarum-S173_01713	Derby-S228_01532	Daytona-S341_00049	Heidelberg-S431_01831	Enteritidis-S186_02382	Fresno-S38_00341	Elisabethville-S36_04380	Javiana-S202_01154	Enteritidis-S422_04267	Heidelberg-S370_04218
CLUSTER023387	Citrobacter-sp-S94_02820	50S ribosomal protein L15	95	Typhimurium-S373_02012	Newport-S566_02104	Orientalis-S45_01245	Typhimurium-S189_01266	Enteritidis-S420_01082	Amager-S25_01636	Typhimurium-S441_04506	Paratyphi-A-S399_03983	Ohio-S315_02807	Newport-S196_04270	Heidelberg-S190_02538	Duesseldorf-S35_03326	Senftenberg-S271_02562	Tyresoe-S51_04016	Brandenburg-S291_04171	Tennessee-S343_00634	Javiana-S201_00431	Saintpaul-S204_01128	Enteritidis-S424_00236	Weston-S54_00319	Indikan-S41_02267	Pasing-S46_04181	Newport-S2_03070	Typhi-S404_02602	Heidelberg-S191_04390	Infantis-S198_04301	Poona-S307_01838	Solt-S47_00679	Newport-S195_00033	Typhimurium-S418_02280	Anatum-S234_01434	Javiana-S200_02309	Hadar-S219_01397	Enteritidis-S187_00722	Montevideo-S239_03636	Typhimurium-S188_04308	Gallinarum-S173_00977	Derby-S228_01802	Daytona-S341_01450	Heidelberg-S431_02699	Enteritidis-S186_00534	Fresno-S38_00625	Elisabethville-S36_00350	Javiana-S202_00776	Enteritidis-S422_02716	Heidelberg-S370_02483
CLUSTER030392	Citrobacter-sp-S1278_01635	putative protein YebV	95	Typhimurium-S373_03997	Newport-S566_03314	Orientalis-S45_00498	Typhimurium-S189_03994	Enteritidis-S420_04007	Amager-S25_01211	Typhimurium-S441_02198	Paratyphi-A-S399_03296	Ohio-S315_00751	Newport-S196_02061	Heidelberg-S190_01138	Duesseldorf-S35_02498	Senftenberg-S271_01605	Tyresoe-S51_01911	Brandenburg-S291_00664	Tennessee-S343_00912	Javiana-S201_02443	Saintpaul-S204_04060	Enteritidis-S424_02943	Weston-S54_03386	Indikan-S41_04259	Pasing-S46_03625	Newport-S2_03290	Typhi-S404_04207	Heidelberg-S191_01947	Infantis-S198_00806	Poona-S307_00281	Solt-S47_01125	Newport-S195_01448	Typhimurium-S418_03167	Anatum-S234_03178	Javiana-S200_03850	Hadar-S219_02345	Enteritidis-S187_04002	Montevideo-S239_03885	Typhimurium-S188_04455	Gallinarum-S173_01093	Derby-S228_03370	Daytona-S341_00853	Heidelberg-S431_00906	Enteritidis-S186_01265	Fresno-S38_02785	Elisabethville-S36_03839	Javiana-S202_02065	Enteritidis-S422_01588	Heidelberg-S370_01501
CLUSTER008701	C-amalonaticus-S63_02391	hypothetical protein	95	Typhimurium-S373_01461	Newport-S566_04109	Orientalis-S45_03049	Typhimurium-S189_01165	Enteritidis-S420_00276	Amager-S25_04471	Typhimurium-S441_03519	Paratyphi-A-S399_01072	Ohio-S315_01360	Newport-S196_00293	Heidelberg-S190_01677	Duesseldorf-S35_04137	Senftenberg-S271_03510	Tyresoe-S51_04326	Brandenburg-S291_03471	Tennessee-S343_01524	Javiana-S201_00825	Saintpaul-S204_02139	Enteritidis-S424_00898	Weston-S54_01509	Indikan-S41_02812	Pasing-S46_02965	Newport-S2_00489	Typhi-S404_00833	Heidelberg-S191_02487	Infantis-S198_02755	Poona-S307_03208	Solt-S47_04221	Newport-S195_00756	Typhimurium-S418_03822	Anatum-S234_04307	Javiana-S200_01622	Hadar-S219_01145	Enteritidis-S187_00276	Montevideo-S239_04247	Typhimurium-S188_01009	Gallinarum-S173_03444	Derby-S228_01883	Daytona-S341_03284	Heidelberg-S431_01162	Enteritidis-S186_00276	Fresno-S38_03802	Elisabethville-S36_01208	Javiana-S202_01674	Enteritidis-S422_02616	Heidelberg-S370_01976
CLUSTER023379	C-braakii-S58_00201	Multiple antibiotic resistance protein MarR	95	Typhimurium-S373_03667	Newport-S566_02984	Orientalis-S45_02507	Typhimurium-S189_03535	Enteritidis-S420_03656	Amager-S25_01538	Typhimurium-S441_00224	Paratyphi-A-S399_02986	Ohio-S315_04066	Newport-S196_01683	Heidelberg-S190_00802	Duesseldorf-S35_02143	Senftenberg-S271_01243	Tyresoe-S51_02263	Brandenburg-S291_00050	Tennessee-S343_01121	Javiana-S201_02106	Saintpaul-S204_03731	Enteritidis-S424_02593	Weston-S54_01069	Indikan-S41_04414	Pasing-S46_00316	Newport-S2_03690	Typhi-S404_03897	Heidelberg-S191_01613	Infantis-S198_00471	Poona-S307_00618	Solt-S47_02304	Newport-S195_01118	Typhimurium-S418_02866	Anatum-S234_02842	Javiana-S200_03520	Hadar-S219_03820	Enteritidis-S187_03652	Montevideo-S239_01632	Typhimurium-S188_02266	Gallinarum-S173_03905	Derby-S228_03015	Daytona-S341_03865	Heidelberg-S431_00571	Enteritidis-S186_03084	Fresno-S38_03380	Elisabethville-S36_02836	Javiana-S202_03193	Enteritidis-S422_03105	Heidelberg-S370_01167
CLUSTER008997	Typhi-S404_04257	Holliday junction ATP-dependent DNA helicase RuvA	95	Typhimurium-S373_04043	Newport-S566_03653	Orientalis-S45_00610	Typhimurium-S189_04040	Enteritidis-S420_04079	Amager-S25_01164	Typhimurium-S441_02244	Paratyphi-A-S399_03346	Ohio-S315_00801	Newport-S196_02117	Heidelberg-S190_01185	Duesseldorf-S35_02538	Senftenberg-S271_01639	Tyresoe-S51_01862	Brandenburg-S291_02801	Tennessee-S343_00878	Javiana-S201_02490	Saintpaul-S204_04105	Enteritidis-S424_03014	Weston-S54_03434	Indikan-S41_04302	Pasing-S46_03671	Newport-S2_00934	Typhi-S404_04257	Heidelberg-S191_01994	Infantis-S198_00849	Poona-S307_00235	Solt-S47_03469	Newport-S195_02247	Typhimurium-S418_02424	Anatum-S234_03227	Javiana-S200_03896	Hadar-S219_02288	Enteritidis-S187_04074	Montevideo-S239_01096	Typhimurium-S188_04501	Gallinarum-S173_01197	Derby-S228_03403	Daytona-S341_02728	Heidelberg-S431_00953	Enteritidis-S186_01336	Fresno-S38_02820	Elisabethville-S36_04293	Javiana-S202_02171	Enteritidis-S422_01660	Heidelberg-S370_01548
CLUSTER023369	C-freundii-S89_00614	D-aminoacyl-tRNA deacylase	95	Typhimurium-S373_00035	Newport-S566_00695	Orientalis-S45_03920	Typhimurium-S189_00039	Enteritidis-S420_01144	Amager-S25_01760	Typhimurium-S441_00769	Paratyphi-A-S399_02654	Ohio-S315_03079	Newport-S196_03117	Heidelberg-S190_02415	Duesseldorf-S35_03948	Senftenberg-S271_01478	Tyresoe-S51_03497	Brandenburg-S291_00854	Tennessee-S343_04379	Javiana-S201_00179	Saintpaul-S204_02407	Enteritidis-S424_00433	Weston-S54_01216	Indikan-S41_00826	Pasing-S46_00151	Newport-S2_03858	Typhi-S404_02535	Heidelberg-S191_03262	Infantis-S198_03791	Poona-S307_03870	Solt-S47_01825	Newport-S195_00092	Typhimurium-S418_00243	Anatum-S234_00039	Javiana-S200_00072	Hadar-S219_02493	Enteritidis-S187_00590	Montevideo-S239_02207	Typhimurium-S188_02582	Gallinarum-S173_04144	Derby-S228_04071	Daytona-S341_03176	Heidelberg-S431_02576	Enteritidis-S186_00402	Fresno-S38_02483	Elisabethville-S36_02309	Javiana-S202_01005	Enteritidis-S422_00785	Heidelberg-S370_02360
CLUSTER023366	Brandenburg-S291_00225	Nickel-responsive regulator	95	Typhimurium-S373_01023	Newport-S566_01945	Orientalis-S45_03723	Typhimurium-S189_03077	Enteritidis-S420_01998	Amager-S25_02824	Typhimurium-S441_03264	Paratyphi-A-S399_03803	Ohio-S315_00405	Newport-S196_04112	Heidelberg-S190_02280	Duesseldorf-S35_03167	Senftenberg-S271_00107	Tyresoe-S51_00341	Brandenburg-S291_00225	Tennessee-S343_00509	Javiana-S201_03395	Saintpaul-S204_00103	Enteritidis-S424_01741	Weston-S54_02102	Indikan-S41_00641	Pasing-S46_00017	Newport-S2_02912	Typhi-S404_00510	Heidelberg-S191_03089	Infantis-S198_01560	Poona-S307_01689	Solt-S47_02082	Newport-S195_03614	Typhimurium-S418_03620	Anatum-S234_03938	Javiana-S200_01382	Hadar-S219_04145	Enteritidis-S187_02096	Montevideo-S239_01864	Typhimurium-S188_00436	Gallinarum-S173_01840	Derby-S228_01643	Daytona-S341_00203	Heidelberg-S431_01951	Enteritidis-S186_02502	Fresno-S38_00466	Elisabethville-S36_04758	Javiana-S202_01269	Enteritidis-S422_04387	Heidelberg-S370_04338
CLUSTER023347	C-amalonaticus-S68_03560	N-ethylmaleimide reductase	95	Typhimurium-S373_03245	Newport-S566_02900	Orientalis-S45_02593	Typhimurium-S189_03618	Enteritidis-S420_03573	Amager-S25_03506	Typhimurium-S441_00307	Paratyphi-A-S399_02902	Ohio-S315_03982	Newport-S196_01599	Heidelberg-S190_00720	Duesseldorf-S35_02058	Senftenberg-S271_01327	Tyresoe-S51_01359	Brandenburg-S291_00135	Tennessee-S343_01037	Javiana-S201_02021	Saintpaul-S204_03648	Enteritidis-S424_02510	Weston-S54_02415	Indikan-S41_02374	Pasing-S46_00401	Newport-S2_03604	Typhi-S404_03813	Heidelberg-S191_01531	Infantis-S198_00386	Poona-S307_00703	Solt-S47_02220	Newport-S195_01034	Typhimurium-S418_02949	Anatum-S234_02758	Javiana-S200_03437	Hadar-S219_03738	Enteritidis-S187_03568	Montevideo-S239_02831	Typhimurium-S188_02349	Gallinarum-S173_03993	Derby-S228_02931	Daytona-S341_03948	Heidelberg-S431_00489	Enteritidis-S186_03167	Fresno-S38_03298	Elisabethville-S36_00553	Javiana-S202_03279	Enteritidis-S422_03188	Heidelberg-S370_01085
CLUSTER023345	Citrobacter-sp-S647_01885	Ribosomal RNA large subunit methyltransferase M	95	Typhimurium-S373_03507	Newport-S566_01173	Orientalis-S45_01000	Typhimurium-S189_02444	Enteritidis-S420_00769	Amager-S25_02463	Typhimurium-S441_04362	Paratyphi-A-S399_04115	Ohio-S315_01782	Newport-S196_02768	Heidelberg-S190_04206	Duesseldorf-S35_01055	Senftenberg-S271_04536	Tyresoe-S51_02836	Brandenburg-S291_03126	Tennessee-S343_02932	Javiana-S201_01285	Saintpaul-S204_00756	Enteritidis-S424_04134	Weston-S54_00763	Indikan-S41_01978	Pasing-S46_01285	Newport-S2_02000	Typhi-S404_02729	Heidelberg-S191_03738	Infantis-S198_02275	Poona-S307_03529	Solt-S47_00360	Newport-S195_03150	Typhimurium-S418_04787	Anatum-S234_00348	Javiana-S200_00493	Hadar-S219_00174	Enteritidis-S187_01526	Montevideo-S239_00525	Typhimurium-S188_01403	Gallinarum-S173_00410	Derby-S228_04490	Daytona-S341_01545	Heidelberg-S431_03139	Enteritidis-S186_04213	Fresno-S38_00898	Elisabethville-S36_02993	Javiana-S202_00244	Enteritidis-S422_00456	Heidelberg-S370_02914
CLUSTER023344	Citrobacter-sp-S1284_03136	Beta sliding clamp	95	Typhimurium-S373_01242	Newport-S566_01674	Orientalis-S45_00851	Typhimurium-S189_01027	Enteritidis-S420_01747	Amager-S25_03777	Typhimurium-S441_03006	Paratyphi-A-S399_01958	Ohio-S315_01466	Newport-S196_04545	Heidelberg-S190_01549	Duesseldorf-S35_00019	Senftenberg-S271_02607	Tyresoe-S51_03284	Brandenburg-S291_01781	Tennessee-S343_02829	Javiana-S201_00921	Saintpaul-S204_02236	Enteritidis-S424_00995	Weston-S54_03517	Indikan-S41_02198	Pasing-S46_02096	Newport-S2_00295	Typhi-S404_01846	Heidelberg-S191_02359	Infantis-S198_00242	Poona-S307_00908	Solt-S47_01878	Newport-S195_01527	Typhimurium-S418_02173	Anatum-S234_01545	Javiana-S200_04127	Hadar-S219_02403	Enteritidis-S187_02415	Montevideo-S239_04376	Typhimurium-S188_04124	Gallinarum-S173_03317	Derby-S228_01372	Daytona-S341_01340	Heidelberg-S431_01033	Enteritidis-S186_01756	Fresno-S38_00208	Elisabethville-S36_02103	Javiana-S202_00818	Enteritidis-S422_00918	Heidelberg-S370_04080
CLUSTER023343	C-freundii-S89_00714	tRNA/tmRNA (uracil-C(5))-methyltransferase	95	Typhimurium-S373_00137	Newport-S566_00798	Orientalis-S45_03827	Typhimurium-S189_00141	Enteritidis-S420_01251	Amager-S25_01662	Typhimurium-S441_00871	Paratyphi-A-S399_02552	Ohio-S315_02866	Newport-S196_03015	Heidelberg-S190_02513	Duesseldorf-S35_04047	Senftenberg-S271_01564	Tyresoe-S51_03392	Brandenburg-S291_02402	Tennessee-S343_04477	Javiana-S201_00078	Saintpaul-S204_02510	Enteritidis-S424_00540	Weston-S54_01113	Indikan-S41_00920	Pasing-S46_00057	Newport-S2_03962	Typhi-S404_02433	Heidelberg-S191_03360	Infantis-S198_03140	Poona-S307_03775	Solt-S47_01739	Newport-S195_00194	Typhimurium-S418_00440	Anatum-S234_00136	Javiana-S200_00174	Hadar-S219_02595	Enteritidis-S187_00697	Montevideo-S239_01998	Typhimurium-S188_02684	Gallinarum-S173_04256	Derby-S228_03976	Daytona-S341_03279	Heidelberg-S431_02674	Enteritidis-S186_00509	Fresno-S38_02589	Elisabethville-S36_02444	Javiana-S202_00904	Enteritidis-S422_00892	Heidelberg-S370_02458
CLUSTER023341	C-amalonaticus-S63_00658	Sodium-potassium/proton antiporter ChaA	95	Typhimurium-S373_03919	Newport-S566_03234	Orientalis-S45_02260	Typhimurium-S189_03280	Enteritidis-S420_03928	Amager-S25_01291	Typhimurium-S441_03643	Paratyphi-A-S399_03217	Ohio-S315_00673	Newport-S196_01981	Heidelberg-S190_01058	Duesseldorf-S35_02416	Senftenberg-S271_00979	Tyresoe-S51_01990	Brandenburg-S291_00743	Tennessee-S343_01386	Javiana-S201_02364	Saintpaul-S204_03982	Enteritidis-S424_02864	Weston-S54_03306	Indikan-S41_04178	Pasing-S46_02642	Newport-S2_03212	Typhi-S404_04128	Heidelberg-S191_01869	Infantis-S198_00726	Poona-S307_00361	Solt-S47_02022	Newport-S195_01368	Typhimurium-S418_04505	Anatum-S234_03097	Javiana-S200_03772	Hadar-S219_00834	Enteritidis-S187_03923	Montevideo-S239_01160	Typhimurium-S188_04377	Gallinarum-S173_01013	Derby-S228_03290	Daytona-S341_00773	Heidelberg-S431_00827	Enteritidis-S186_01186	Fresno-S38_02704	Elisabethville-S36_01077	Javiana-S202_01968	Enteritidis-S422_01509	Heidelberg-S370_01423
CLUSTER030398	Citrobacter-sp-S93_02598	ATP synthase subunit c	95	Typhimurium-S373_01276	Newport-S566_01706	Orientalis-S45_00880	Typhimurium-S189_01060	Enteritidis-S420_01719	Amager-S25_03806	Typhimurium-S441_02972	Paratyphi-A-S399_01985	Ohio-S315_01495	Newport-S196_04577	Heidelberg-S190_01578	Duesseldorf-S35_00049	Senftenberg-S271_02636	Tyresoe-S51_03312	Brandenburg-S291_01809	Tennessee-S343_02865	Javiana-S201_00949	Saintpaul-S204_02264	Enteritidis-S424_01023	Weston-S54_03546	Indikan-S41_02227	Pasing-S46_02125	Newport-S2_00323	Typhi-S404_01873	Heidelberg-S191_02388	Infantis-S198_00271	Poona-S307_00936	Solt-S47_01906	Newport-S195_01559	Typhimurium-S418_02234	Anatum-S234_01580	Javiana-S200_01761	Hadar-S219_02431	Enteritidis-S187_02444	Montevideo-S239_04407	Typhimurium-S188_04158	Gallinarum-S173_03345	Derby-S228_01400	Daytona-S341_01371	Heidelberg-S431_01062	Enteritidis-S186_01784	Fresno-S38_00177	Elisabethville-S36_02132	Javiana-S202_00846	Enteritidis-S422_00946	Heidelberg-S370_04051
CLUSTER008808	Heidelberg-S190_04444	4-hydroxy-tetrahydrodipicolinate synthase	95	Typhimurium-S373_00949	Newport-S566_03952	Orientalis-S45_02886	Typhimurium-S189_02028	Enteritidis-S420_00116	Amager-S25_00116	Typhimurium-S441_01036	Paratyphi-A-S399_01230	Ohio-S315_01130	Newport-S196_00135	Heidelberg-S190_04444	Duesseldorf-S35_04354	Senftenberg-S271_04089	Tyresoe-S51_04160	Brandenburg-S291_03384	Tennessee-S343_01682	Javiana-S201_00666	Saintpaul-S204_01981	Enteritidis-S424_00737	Weston-S54_04184	Indikan-S41_01364	Pasing-S46_02808	Newport-S2_00626	Typhi-S404_00674	Heidelberg-S191_01247	Infantis-S198_00128	Poona-S307_02573	Solt-S47_04000	Newport-S195_00598	Typhimurium-S418_03072	Anatum-S234_04150	Javiana-S200_01247	Hadar-S219_00989	Enteritidis-S187_00116	Montevideo-S239_04027	Typhimurium-S188_02708	Gallinarum-S173_03608	Derby-S228_00078	Daytona-S341_04469	Heidelberg-S431_00205	Enteritidis-S186_00116	Fresno-S38_03975	Elisabethville-S36_00027	Javiana-S202_01517	Enteritidis-S422_02457	Heidelberg-S370_00490
CLUSTER008803	Citrobacter-sp-S1285_03986	Protease HtpX	95	Typhimurium-S373_03990	Newport-S566_03307	Orientalis-S45_00491	Typhimurium-S189_00144	Enteritidis-S420_04000	Amager-S25_01218	Typhimurium-S441_02191	Paratyphi-A-S399_03289	Ohio-S315_00744	Newport-S196_02054	Heidelberg-S190_01130	Duesseldorf-S35_02491	Senftenberg-S271_01598	Tyresoe-S51_01918	Brandenburg-S291_00671	Tennessee-S343_00919	Javiana-S201_02436	Saintpaul-S204_04053	Enteritidis-S424_02936	Weston-S54_03379	Indikan-S41_04252	Pasing-S46_03618	Newport-S2_03283	Typhi-S404_04200	Heidelberg-S191_01940	Infantis-S198_00799	Poona-S307_00288	Solt-S47_01118	Newport-S195_01441	Typhimurium-S418_03160	Anatum-S234_03171	Javiana-S200_03843	Hadar-S219_00905	Enteritidis-S187_03995	Montevideo-S239_03878	Typhimurium-S188_04448	Gallinarum-S173_01086	Derby-S228_03363	Daytona-S341_00846	Heidelberg-S431_00899	Enteritidis-S186_01258	Fresno-S38_02778	Elisabethville-S36_03181	Javiana-S202_02058	Enteritidis-S422_01581	Heidelberg-S370_01494
CLUSTER008798	Citrobacter-sp-S1279_03040	Lipoprotein NlpI	95	Typhimurium-S373_04143	Newport-S566_00873	Orientalis-S45_01661	Typhimurium-S189_02142	Enteritidis-S420_00471	Amager-S25_02072	Typhimurium-S441_03793	Paratyphi-A-S399_01705	Ohio-S315_02085	Newport-S196_03772	Heidelberg-S190_02674	Duesseldorf-S35_01373	Senftenberg-S271_00771	Tyresoe-S51_03149	Brandenburg-S291_02133	Tennessee-S343_04632	Javiana-S201_00489	Saintpaul-S204_00455	Enteritidis-S424_03835	Weston-S54_00459	Indikan-S41_01676	Pasing-S46_03520	Newport-S2_02470	Typhi-S404_01593	Heidelberg-S191_03434	Infantis-S198_01248	Poona-S307_03123	Solt-S47_02569	Newport-S195_02829	Typhimurium-S418_00706	Anatum-S234_01299	Javiana-S200_04274	Hadar-S219_00483	Enteritidis-S187_01227	Montevideo-S239_00684	Typhimurium-S188_00833	Gallinarum-S173_00116	Derby-S228_03777	Daytona-S341_02632	Heidelberg-S431_02835	Enteritidis-S186_03914	Fresno-S38_01198	Elisabethville-S36_04525	Javiana-S202_00546	Enteritidis-S422_00118	Heidelberg-S370_02611
CLUSTER008787	Citrobacter-sp-S1284_04178	Phenylalanine-specific permease	95	Typhimurium-S373_00595	Newport-S566_00346	Orientalis-S45_03219	Typhimurium-S189_01367	Enteritidis-S420_02615	Amager-S25_04023	Typhimurium-S441_01495	Paratyphi-A-S399_00007	Ohio-S315_03232	Newport-S196_00733	Heidelberg-S190_03275	Duesseldorf-S35_00257	Senftenberg-S271_03851	Tyresoe-S51_03745	Brandenburg-S291_02033	Tennessee-S343_03651	Javiana-S201_04176	Saintpaul-S204_02823	Enteritidis-S424_01222	Weston-S54_03100	Indikan-S41_03826	Pasing-S46_03255	Newport-S2_01964	Typhi-S404_03067	Heidelberg-S191_00532	Infantis-S198_01869	Poona-S307_02178	Solt-S47_03039	Newport-S195_04173	Typhimurium-S418_01217	Anatum-S234_01905	Javiana-S200_00817	Hadar-S219_02915	Enteritidis-S187_02643	Montevideo-S239_03123	Typhimurium-S188_01588	Gallinarum-S173_02871	Derby-S228_00378	Daytona-S341_02221	Heidelberg-S431_03698	Enteritidis-S186_01983	Fresno-S38_04188	Elisabethville-S36_00929	Javiana-S202_04093	Enteritidis-S422_01145	Heidelberg-S370_03473
CLUSTER008702	Citrobacter-sp-S1280_00857	Diol dehydratase-reactivating factor alpha subunit	95	Typhimurium-S373_02684	Newport-S566_04262	Orientalis-S45_00780	Typhimurium-S189_00399	Enteritidis-S420_03192	Amager-S25_00949	Typhimurium-S441_02027	Paratyphi-A-S399_04013	Ohio-S315_00963	Newport-S196_02267	Heidelberg-S190_01326	Duesseldorf-S35_02690	Senftenberg-S271_03074	Tyresoe-S51_01673	Brandenburg-S291_03784	Tennessee-S343_00711	Javiana-S201_02641	Saintpaul-S204_04247	Enteritidis-S424_02072	Weston-S54_02619	Indikan-S41_02549	Pasing-S46_00595	Newport-S2_01077	Typhi-S404_00006	Heidelberg-S191_02135	Infantis-S198_00993	Poona-S307_00058	Solt-S47_03333	Newport-S195_02395	Typhimurium-S418_04439	Anatum-S234_03384	Javiana-S200_02980	Hadar-S219_02146	Enteritidis-S187_03132	Montevideo-S239_00115	Typhimurium-S188_03661	Gallinarum-S173_02302	Derby-S228_02537	Daytona-S341_02869	Heidelberg-S431_02258	Enteritidis-S186_03603	Fresno-S38_01328	Elisabethville-S36_00251	Javiana-S202_02323	Enteritidis-S422_03569	Heidelberg-S370_01690
CLUSTER001001	Citrobacter-sp-S1280_01843	Transcriptional activator protein NhaR	95	Typhimurium-S373_02153	Newport-S566_01260	Orientalis-S45_01749	Typhimurium-S189_00629	Enteritidis-S420_01685	Amager-S25_00443	Typhimurium-S441_02318	Paratyphi-A-S399_01425	Ohio-S315_02566	Newport-S196_03258	Heidelberg-S190_03665	Duesseldorf-S35_03362	Senftenberg-S271_02194	Tyresoe-S51_00635	Brandenburg-S291_01610	Tennessee-S343_02010	Javiana-S201_02954	Saintpaul-S204_01397	Enteritidis-S424_00559	Weston-S54_01261	Indikan-S41_00201	Pasing-S46_01712	Newport-S2_01290	Typhi-S404_01313	Heidelberg-S191_04198	Infantis-S198_03353	Poona-S307_02894	Solt-S47_00759	Newport-S195_01788	Typhimurium-S418_01697	Anatum-S234_00821	Javiana-S200_02449	Hadar-S219_01848	Enteritidis-S187_02246	Montevideo-S239_04576	Typhimurium-S188_02951	Gallinarum-S173_00512	Derby-S228_01246	Daytona-S341_03595	Heidelberg-S431_04088	Enteritidis-S186_01012	Fresno-S38_01998	Elisabethville-S36_01606	Javiana-S202_02738	Enteritidis-S422_03778	Heidelberg-S370_03863
CLUSTER008703	Chingola-S32_02498	Glutamine--fructose-6-phosphate aminotransferase [isomerizing]	95	Typhimurium-S373_01267	Newport-S566_01697	Orientalis-S45_00871	Typhimurium-S189_01051	Enteritidis-S420_01728	Amager-S25_03797	Typhimurium-S441_02981	Paratyphi-A-S399_01976	Ohio-S315_01486	Newport-S196_04568	Heidelberg-S190_01569	Duesseldorf-S35_00040	Senftenberg-S271_02627	Tyresoe-S51_03303	Brandenburg-S291_01800	Tennessee-S343_02856	Javiana-S201_00940	Saintpaul-S204_02255	Enteritidis-S424_01014	Weston-S54_03537	Indikan-S41_02218	Pasing-S46_02116	Newport-S2_00314	Typhi-S404_01864	Heidelberg-S191_02379	Infantis-S198_00262	Poona-S307_00927	Solt-S47_01897	Newport-S195_01550	Typhimurium-S418_02225	Anatum-S234_01571	Javiana-S200_01752	Hadar-S219_02422	Enteritidis-S187_02434	Montevideo-S239_04398	Typhimurium-S188_04149	Gallinarum-S173_03336	Derby-S228_01391	Daytona-S341_01362	Heidelberg-S431_01053	Enteritidis-S186_01775	Fresno-S38_00186	Elisabethville-S36_02123	Javiana-S202_00837	Enteritidis-S422_00937	Heidelberg-S370_04060
CLUSTER008704	C-koseri-S65_04230	Fumarate reductase flavoprotein subunit	95	Typhimurium-S373_02450	Newport-S566_02257	Orientalis-S45_02015	Typhimurium-S189_00926	Enteritidis-S420_01397	Amager-S25_00722	Typhimurium-S441_02614	Paratyphi-A-S399_00617	Ohio-S315_02243	Newport-S196_03540	Heidelberg-S190_00150	Duesseldorf-S35_03651	Senftenberg-S271_04431	Tyresoe-S51_00150	Brandenburg-S291_02650	Tennessee-S343_02312	Javiana-S201_01623	Saintpaul-S204_01695	Enteritidis-S424_03568	Weston-S54_00146	Indikan-S41_00479	Pasing-S46_01997	Newport-S2_01583	Typhi-S404_00131	Heidelberg-S191_01011	Infantis-S198_02970	Poona-S307_04080	Solt-S47_01382	Newport-S195_02081	Typhimurium-S418_01994	Anatum-S234_01099	Javiana-S200_02746	Hadar-S219_04387	Enteritidis-S187_00886	Montevideo-S239_04849	Typhimurium-S188_03248	Gallinarum-S173_00806	Derby-S228_00955	Daytona-S341_02490	Heidelberg-S431_01344	Enteritidis-S186_00698	Fresno-S38_02285	Elisabethville-S36_02024	Javiana-S202_03005	Enteritidis-S422_02200	Heidelberg-S370_00158
[truncated: 30,728 more rows]
[truncated: 49 more columns]
