# Supplementary material for: Similar yet different: phylogenomic analysis to delineate Salmonella and Citrobacter species boundaries
Source: BMC Genomics. 2020 May 29;21:377. doi: 10.1186/s12864-020-06780-y (PMC7257147; doi:10.1186/s12864-020-06780-y)
Supplement: Supplementary file 7 — Additional file 7: Table S7. KEGG functional classifications of Citrobacter specific unique genes. [file 12864_2020_6780_MOESM7_ESM.xlsx]

## Sheet: Pathway core
Table S7. KEGG functional classifications of Salmonella-Citrobacter core genes.
Category	Sub-category	Pathway	Core
Metabolism
	Carbohydrate metabolism
		Glycolysis / Gluconeogenesis [PATH:ko00010]	30
		Citrate cycle (TCA cycle) [PATH:ko00020]	20
		Pentose phosphate pathway [PATH:ko00030]	22
		Pentose and glucuronate interconversions [PATH:ko00040]	9
		Fructose and mannose metabolism [PATH:ko00051]	18
		Galactose metabolism [PATH:ko00052]	8
		Ascorbate and aldarate metabolism [PATH:ko00053]	4
		Starch and sucrose metabolism [PATH:ko00500]	17
		Amino sugar and nucleotide sugar metabolism [PATH:ko00520]	24
		Pyruvate metabolism [PATH:ko00620]	34
		Glyoxylate and dicarboxylate metabolism [PATH:ko00630]	20
		Propanoate metabolism [PATH:ko00640]	23
		Butanoate metabolism [PATH:ko00650]	19
		C5-Branched dibasic acid metabolism [PATH:ko00660]	10
		Inositol phosphate metabolism [PATH:ko00562]	1
	Energy metabolism
		Oxidative phosphorylation [PATH:ko00190]	38
		Photosynthesis [PATH:ko00195]	8
		Carbon fixation in photosynthetic organisms [PATH:ko00710]	15
		Carbon fixation pathways in prokaryotes [PATH:ko00720]	25
		Methane metabolism [PATH:ko00680]	21
		Nitrogen metabolism [PATH:ko00910]	10
		Sulfur metabolism [PATH:ko00920]	16
	Lipid metabolism
		Fatty acid biosynthesis [PATH:ko00061]	11
		Fatty acid degradation [PATH:ko00071]	9
		Synthesis and degradation of ketone bodies [PATH:ko00072]	1
		Glycerolipid metabolism [PATH:ko00561]	7
		Glycerophospholipid metabolism [PATH:ko00564]	17
		Ether lipid metabolism [PATH:ko00565]	1
		Arachidonic acid metabolism [PATH:ko00590]	1
		Linoleic acid metabolism [PATH:ko00591]	1
		alpha-Linolenic acid metabolism [PATH:ko00592]	3
		Biosynthesis of unsaturated fatty acids [PATH:ko01040]	1
	Nucleotide metabolism
		Purine metabolism [PATH:ko00230]	43
		Pyrimidine metabolism [PATH:ko00240]	31
	Amino acid metabolism
		Alanine aspartate and glutamate metabolism [PATH:ko00250]	24
		Glycine serine and threonine metabolism [PATH:ko00260]	23
		Cysteine and methionine metabolism [PATH:ko00270]	24
		Valine leucine and isoleucine degradation [PATH:ko00280]	6
		Valine leucine and isoleucine biosynthesis [PATH:ko00290]	16
		Lysine biosynthesis [PATH:ko00300]	11
		Lysine degradation [PATH:ko00310]	6
		Arginine biosynthesis [PATH:ko00220]	12
		Arginine and proline metabolism [PATH:ko00330]	9
		Histidine metabolism [PATH:ko00340]	7
		Tyrosine metabolism [PATH:ko00350]	3
		Phenylalanine metabolism [PATH:ko00360]	1
		Tryptophan metabolism [PATH:ko00380]	4
		Phenylalanine tyrosine and tryptophan biosynthesis [PATH:ko00400]	10
	Metabolism of other amino acids
		beta-Alanine metabolism [PATH:ko00410]	3
		Taurine and hypotaurine metabolism [PATH:ko00430]	3
		Selenocompound metabolism [PATH:ko00450]	8
		Cyanoamino acid metabolism [PATH:ko00460]	6
		D-Glutamine and D-glutamate metabolism [PATH:ko00471]	4
		D-Alanine metabolism [PATH:ko00473]	4
		Glutathione metabolism [PATH:ko00480]	10
	Glycan biosynthesis and metabolism
		Glycosaminoglycan degradation [PATH:ko00531]	1
		Lipopolysaccharide biosynthesis [PATH:ko00540]	14
		Peptidoglycan biosynthesis [PATH:ko00550]	16
	Metabolism of cofactors and vitamins
		Thiamine metabolism [PATH:ko00730]	8
		Riboflavin metabolism [PATH:ko00740]	6
		Vitamin B6 metabolism [PATH:ko00750]	7
		Nicotinate and nicotinamide metabolism [PATH:ko00760]	13
		Pantothenate and CoA biosynthesis [PATH:ko00770]	15
		Biotin metabolism [PATH:ko00780]	7
		Lipoic acid metabolism [PATH:ko00785]	2
		Folate biosynthesis [PATH:ko00790]	15
		One carbon pool by folate [PATH:ko00670]	9
		Retinol metabolism [PATH:ko00830]	1
		Porphyrin and chlorophyll metabolism [PATH:ko00860]	15
		Ubiquinone and other terpenoid-quinone biosynthesis [PATH:ko00130]	9
	Metabolism of terpenoids and polyketides
		Terpenoid backbone biosynthesis [PATH:ko00900]	9
		Zeatin biosynthesis [PATH:ko00908]	1
		Limonene and pinene degradation [PATH:ko00903]	1
		Biosynthesis of ansamycins [PATH:ko01051]	1
	Biosynthesis of other secondary metabolites
		Phenylpropanoid biosynthesis [PATH:ko00940]	1
		Isoquinoline alkaloid biosynthesis [PATH:ko00950]	1
		Tropane piperidine and pyridine alkaloid biosynthesis [PATH:ko00960]	2
		Glucosinolate biosynthesis [PATH:ko00966]	1
		Monobactam biosynthesis [PATH:ko00261]	7
		Streptomycin biosynthesis [PATH:ko00521]	2
		Neomycin kanamycin and gentamicin biosynthesis [PATH:ko00524]	1
		Novobiocin biosynthesis [PATH:ko00401]	1
		Phenazine biosynthesis [PATH:ko00405]	1
		Prodigiosin biosynthesis [PATH:ko00333]	2
		Biosynthesis of secondary metabolites - other antibiotics [PATH:ko00998]	1
	Xenobiotics biodegradation and metabolism
		Benzoate degradation [PATH:ko00362]	4
		Chloroalkane and chloroalkene degradation [PATH:ko00625]	2
		Nitrotoluene degradation [PATH:ko00633]	3
		Ethylbenzene degradation [PATH:ko00642]	2
		Caprolactam degradation [PATH:ko00930]	1
		Metabolism of xenobiotics by cytochrome P450 [PATH:ko00980]	1
		Drug metabolism - cytochrome P450 [PATH:ko00982]	1
		Drug metabolism - other enzymes [PATH:ko00983]	7
	Not included in regular maps
		Global maps only	1
Genetic Information Processing
	Transcription
		RNA polymerase [PATH:ko03020]	4
	Translation
		Ribosome [PATH:ko03010]	48
		Aminoacyl-tRNA biosynthesis [PATH:ko00970]	20
		RNA transport [PATH:ko03013]	1
		Ribosome biogenesis in eukaryotes [PATH:ko03008]	2
	Foldin, sorting and degradation
		Protein export [PATH:ko03060]	13
		Protein processing in endoplasmic reticulum [PATH:ko04141]	1
		Sulfur relay system [PATH:ko04122]	7
		RNA degradation [PATH:ko03018]	14
	Replication and repair
		DNA replication [PATH:ko03030]	8
		Base excision repair [PATH:ko03410]	5
		Nucleotide excision repair [PATH:ko03420]	7
		Mismatch repair [PATH:ko03430]	8
		Homologous recombination [PATH:ko03440]	16
Environmental Information Processing
	Membrane transport
		ABC transporters [PATH:ko02010]	106
		Phosphotransferase system (PTS) [PATH:ko02060]	17
		Bacterial secretion system [PATH:ko03070]	11
	Signal transduction
		Two-component system [PATH:ko02020]	69
		MAPK signaling pathway - fly [PATH:ko04013]	1
		MAPK signaling pathway - plant [PATH:ko04016]	2
		HIF-1 signaling pathway [PATH:ko04066]	4
		FoxO signaling pathway [PATH:ko04068]	1
		Phosphatidylinositol signaling system [PATH:ko04070]	2
		Phospholipase D signaling pathway [PATH:ko04072]	1
		PI3K-Akt signaling pathway [PATH:ko04151]	1
		AMPK signaling pathway [PATH:ko04152]	2
Cellular Processes
	Transport and catabolism
		Peroxisome [PATH:ko04146]	4
	Cell growth and death
		Cell cycle - Caulobacter [PATH:ko04112]	11
		Apoptosis - fly [PATH:ko04214]	1
		Ferroptosis [PATH:ko04216]	2
		Necroptosis [PATH:ko04217]	5
	Cellular community - prokaryotes
		Quorum sensing [PATH:ko02024]	30
		Biofilm formation - Vibrio cholerae [PATH:ko05111]	14
		Biofilm formation - Pseudomonas aeruginosa [PATH:ko02025]	5
		Biofilm formation - Escherichia coli [PATH:ko02026]	23
	Cell motility
		Bacterial chemotaxis [PATH:ko02030]	14
		Flagellar assembly [PATH:ko02040]	15
Organismal Systems
	Immune system
		NOD-like receptor signaling pathway [PATH:ko04621]	2
		Antigen processing and presentation [PATH:ko04612]	1
		Th17 cell differentiation [PATH:ko04659]	1
		IL-17 signaling pathway [PATH:ko04657]	1
	Endocrine system
		Insulin signaling pathway [PATH:ko04910]	3
		Glucagon signaling pathway [PATH:ko04922]	7
		Adipocytokine signaling pathway [PATH:ko04920]	1
		PPAR signaling pathway [PATH:ko03320]	3
		Estrogen signaling pathway [PATH:ko04915]	1
		Progesterone-mediated oocyte maturation [PATH:ko04914]	1
		Prolactin signaling pathway [PATH:ko04917]	1
	Excretory system
		Proximal tubule bicarbonate reclamation [PATH:ko04964]	1
	Nervous system
		Glutamatergic synapse [PATH:ko04724]	2
		GABAergic synapse [PATH:ko04727]	2
	Development and regeneration
		Axon regeneration [PATH:ko04361]	1
	Aging
		Longevity regulating pathway [PATH:ko04211]	1
		Longevity regulating pathway - worm [PATH:ko04212]	4
		Longevity regulating pathway - multiple species [PATH:ko04213]	2
	Environmental adaptation
		Thermogenesis [PATH:ko04714]	2
		Plant-pathogen interaction [PATH:ko04626]	2
Human Diseases
	Cancer: overview
		Pathways in cancer [PATH:ko05200]	1
		MicroRNAs in cancer [PATH:ko05206]	1
		Proteoglycans in cancer [PATH:ko05205]	1
		Viral carcinogenesis [PATH:ko05203]	2
		Central carbon metabolism in cancer [PATH:ko05230]	6
		Choline metabolism in cancer [PATH:ko05231]	1
	Cancer: specific types
		Bladder cancer [PATH:ko05219]	1
		Prostate cancer [PATH:ko05215]	1
	Immune disease
		Primary immunodeficiency [PATH:ko05340]	2
	Neurodegenerative disease
		Alzheimer disease [PATH:ko05010]	1
		Huntington disease [PATH:ko05016]	1
	Cardiovascular disease
		Fluid shear stress and atherosclerosis [PATH:ko05418]	3
	Endocrine and metabolic disease
		Type II diabetes mellitus [PATH:ko04930]	2
		Type I diabetes mellitus [PATH:ko04940]	1
		Insulin resistance [PATH:ko04931]	3
	Infectious disease: bacterial
		Epithelial cell signaling in Helicobacter pylori infection [PATH:ko05120]	3
		Salmonella infection [PATH:ko05132]	6
		Legionellosis [PATH:ko05134]	3
		Tuberculosis [PATH:ko05152]	3
	Infectious disease: viral
		Human papillomavirus infection [PATH:ko05165]	2
	Drug resistance: antimicrobial
		beta-Lactam resistance [PATH:ko01501]	11
		Vancomycin resistance [PATH:ko01502]	6
		Cationic antimicrobial peptide (CAMP) resistance [PATH:ko01503]	17
	Drug resistance: antineoplastic
		Platinum drug resistance [PATH:ko01524]	1
		Antifolate resistance [PATH:ko01523]	5
Brite Hierarchies
	Protein families: metabolism
		Protein kinases [BR:ko01001]	7			total	163
		Protein phosphatases and associated proteins [BR:ko01009]	3
		Peptidases [BR:ko01002]	40
		Glycosyltransferases [BR:ko01003]	8
		Lipopolysaccharide biosynthesis proteins [BR:ko01005]	15
		Peptidoglycan biosynthesis and degradation proteins [BR:ko01011]	31
		Lipid biosynthesis proteins [BR:ko01004]	14
		Prenyltransferases [BR:ko01006]	7
		Amino acid related enzymes [BR:ko01007]	29
		Photosynthesis proteins [BR:ko00194]	9
	Protein families: genetic information processing
		Transcription factors [BR:ko03000]	67			total	467
		Transcription machinery [BR:ko03021]	19
		Messenger RNA biogenesis [BR:ko03019]	20
		Ribosome [BR:ko03011]	48
		Ribosome biogenesis [BR:ko03009]	49
		Transfer RNA biogenesis [BR:ko03016]	61
		Translation factors [BR:ko03012]	15
		Chaperones and folding catalysts [BR:ko03110]	38
		Membrane trafficking [BR:ko04131]	6
		Proteasome [BR:ko03051]	1
		DNA replication proteins [BR:ko03032]	21
		Chromosome and associated proteins [BR:ko03036]	47
		DNA repair and recombination proteins [BR:ko03400]	52
		Mitochondrial biogenesis [BR:ko03029]	23
	Protein families: signaling and cellular processes
		Transporters [BR:ko02000]	249			total	367
		Secretion system [BR:ko02044]	18
		Bacterial toxins [BR:ko02042]	1
		Two-component system [BR:ko02022]	25
		Bacterial motility proteins [BR:ko02035]	21
		Cytoskeleton proteins [BR:ko04812]	6
		Exosome [BR:ko04147]	32
		Prokaryotic defense system [BR:ko02048]	10
		Antimicrobial resistance genes [BR:ko01504]	5
Not Included in Pathway or Brite
	Unclassified: metabolism
		Enzymes with EC numbers	44			total	188
		Carbohydrate metabolism	2
		Energy metabolism	18
		Amino acid metabolism	9
		Glycan metabolism	3
		Cofactor metabolism	2
		Secondary metabolism	2
		Others	1
	Unclassified: genetic information processing
		Transcription	6
		Translation	1
		Protein processing	10
		Replication and repair	4
		Others	1
	Unclassified: signaling and cellular processes
		Transport	8
		Cell growth	3
		Signaling proteins	6
		Structural proteins	10
		Others	6
		Unclassified viral proteins	1
	Poorly characterized
		General function prediction only	15
		Function unknown	36

## Sheet: Pathway_Sal
Table S7. KEGG functional classifications of Salmonella specific unique genes
Category	Sub-category	Pathway	Salmonella-specific unique genes, orange = genus specific pathways
Metabolism
	Carbohydrate metabolism
		Glycolysis / Gluconeogenesis [PATH:ko00010]	3
		Citrate cycle (TCA cycle) [PATH:ko00020]
		Pentose phosphate pathway [PATH:ko00030]	4
		Pentose and glucuronate interconversions [PATH:ko00040]	9
		Fructose and mannose metabolism [PATH:ko00051]	5
		Galactose metabolism [PATH:ko00052]	3
		Ascorbate and aldarate metabolism [PATH:ko00053]	3
		Starch and sucrose metabolism [PATH:ko00500]	13
		Amino sugar and nucleotide sugar metabolism [PATH:ko00520]	8
		Pyruvate metabolism [PATH:ko00620]	3
		Glyoxylate and dicarboxylate metabolism [PATH:ko00630]	8
		Propanoate metabolism [PATH:ko00640]	6
		Butanoate metabolism [PATH:ko00650]	2
	Energy metabolism
		Oxidative phosphorylation [PATH:ko00190]	3
		Methane metabolism [PATH:ko00680]	1
		Nitrogen metabolism [PATH:ko00910]	2
		Sulfur metabolism [PATH:ko00920]	15
	Lipid metabolism
		Fatty acid degradation [PATH:ko00071]	2
		Glycerolipid metabolism [PATH:ko00561]	2
		Glycerophospholipid metabolism [PATH:ko00564]	5
		Arachidonic acid metabolism [PATH:ko00590]	1
		Biosynthesis of unsaturated fatty acids [PATH:ko01040]	1
	Nucleotide metabolism
		Purine metabolism [PATH:ko00230]	7
	Amino acid metabolism
		Alanine aspartate and glutamate metabolism [PATH:ko00250]	4
		Glycine serine and threonine metabolism [PATH:ko00260]	6
		Cysteine and methionine metabolism [PATH:ko00270]	5
		Valine leucine and isoleucine degradation [PATH:ko00280]	1
		Lysine biosynthesis [PATH:ko00300]	1
		Lysine degradation [PATH:ko00310]	5
		Arginine and proline metabolism [PATH:ko00330]	6
		Histidine metabolism [PATH:ko00340]	3
		Tyrosine metabolism [PATH:ko00350]	6
		Phenylalanine metabolism [PATH:ko00360]	2
		Tryptophan metabolism [PATH:ko00380]	3
		Phenylalanine tyrosine and tryptophan biosynthesis [PATH:ko00400]	6
	Metabolism of other amino acids
		beta-Alanine metabolism [PATH:ko00410]	2
		Phosphonate and phosphinate metabolism [PATH:ko00440]	1
		Selenocompound metabolism [PATH:ko00450]	4
		Cyanoamino acid metabolism [PATH:ko00460]	1
		Glutathione metabolism [PATH:ko00480]	9
	Glycan biosynthesis and metabolism
		Lipopolysaccharide biosynthesis [PATH:ko00540]	20
		Peptidoglycan biosynthesis [PATH:ko00550]	5
	Metabolism of cofactors and vitamins
		Thiamine metabolism [PATH:ko00730]	1
		Riboflavin metabolism [PATH:ko00740]	4
		Nicotinate and nicotinamide metabolism [PATH:ko00760]	3
		Pantothenate and CoA biosynthesis [PATH:ko00770]	3
		Biotin metabolism [PATH:ko00780]	6
		Folate biosynthesis [PATH:ko00790]	3
		One carbon pool by folate [PATH:ko00670]	1
		Retinol metabolism [PATH:ko00830]	1
		Porphyrin and chlorophyll metabolism [PATH:ko00860]	17
		Ubiquinone and other terpenoid-quinone biosynthesis [PATH:ko00130]	7
	Metabolism of terpenoids and polyketides
		Terpenoid backbone biosynthesis [PATH:ko00900]	2
		Limonene and pinene degradation [PATH:ko00903]	1
		Geraniol degradation [PATH:ko00281]	1
		Nonribosomal peptide structures [PATH:ko01054]	1
		Biosynthesis of siderophore group nonribosomal peptides [PATH:ko01053]	6
	Biosynthesis of other secondary metabolites
		Tropane piperidine and pyridine alkaloid biosynthesis [PATH:ko00960]	2
		Betalain biosynthesis [PATH:ko00965]	1
		Monobactam biosynthesis [PATH:ko00261]	1
		Novobiocin biosynthesis [PATH:ko00401]	1
	Xenobiotics biodegradation and metabolism
		Benzoate degradation [PATH:ko00362]	1
		Aminobenzoate degradation [PATH:ko00627]	1
		Chloroalkane and chloroalkene degradation [PATH:ko00625]	1
		Nitrotoluene degradation [PATH:ko00633]	1
		Styrene degradation [PATH:ko00643]	1
		Caprolactam degradation [PATH:ko00930]	1
		Naphthalene degradation [PATH:ko00626]	1
		Metabolism of xenobiotics by cytochrome P450 [PATH:ko00980]	5
		Drug metabolism - cytochrome P450 [PATH:ko00982]	5
		Drug metabolism - other enzymes [PATH:ko00983]	4
	Not included in regular maps
		Global maps only	1
Genetic Information Processing
	Translation
		Ribosome [PATH:ko03010]	2
		Aminoacyl-tRNA biosynthesis [PATH:ko00970]	3
		RNA transport [PATH:ko03013]	1
	Foldin, sorting and degradation
		Protein export [PATH:ko03060]	2
		Sulfur relay system [PATH:ko04122]	3
		RNA degradation [PATH:ko03018]	1
	Replication and repair
		DNA replication [PATH:ko03030]	4
		Base excision repair [PATH:ko03410]	7
		Nucleotide excision repair [PATH:ko03420]	1
		Mismatch repair [PATH:ko03430]	6
		Homologous recombination [PATH:ko03440]	7
Environmental Information Processing
	Membrane transport
		ABC transporters [PATH:ko02010]	24
		Phosphotransferase system (PTS) [PATH:ko02060]	6
		Bacterial secretion system [PATH:ko03070]	12
	Signal transduction
		Two-component system [PATH:ko02020]	48
		MAPK signaling pathway - plant [PATH:ko04016]	1
		MAPK signaling pathway - yeast [PATH:ko04011]	1
		FoxO signaling pathway [PATH:ko04068]	1
Cellular Processes
	Transport and catabolism
		Peroxisome [PATH:ko04146]	2
	Cellular community - prokaryotes
		Quorum sensing [PATH:ko02024]	11
		Biofilm formation - Pseudomonas aeruginosa [PATH:ko02025]	3
		Biofilm formation - Escherichia coli [PATH:ko02026]	14
	Cell motility
		Bacterial chemotaxis [PATH:ko02030]	4
		Flagellar assembly [PATH:ko02040]	9
Organismal Systems
	Endocrine system
		Thyroid hormone synthesis [PATH:ko04918]	1
	Digestive system
		Carbohydrate digestion and absorption [PATH:ko04973]	2
		Mineral absorption [PATH:ko04978]	1
	Aging
		Longevity regulating pathway [PATH:ko04211]	1
		Longevity regulating pathway - worm [PATH:ko04212]	1
		Longevity regulating pathway - multiple species [PATH:ko04213]	2
Human Diseases
	Cancer: overview
		MicroRNAs in cancer [PATH:ko05206]	1
		Chemical carcinogenesis [PATH:ko05204]	4
	Cancer: specific types
		Hepatocellular carcinoma [PATH:ko05225]	4
	Neurodegenerative disease
		Amyotrophic lateral sclerosis (ALS) [PATH:ko05014]	2
		Huntington disease [PATH:ko05016]	1
		Prion diseases [PATH:ko05020]	1
	Cardiovascular disease
		Fluid shear stress and atherosclerosis [PATH:ko05418]	4
	Infectious disease: bacterial
		Salmonella infection [PATH:ko05132]	8
		Shigellosis [PATH:ko05131]	1
		Pertussis [PATH:ko05133]	4
		Bacterial invasion of epithelial cells [PATH:ko05100]	2
	Drug resistance: antimicrobial
		beta-Lactam resistance [PATH:ko01501]	4
		Vancomycin resistance [PATH:ko01502]	2
		Cationic antimicrobial peptide (CAMP) resistance [PATH:ko01503]	14
	Drug resistance: antineoplastic
		Platinum drug resistance [PATH:ko01524]	4
Brite Hierarchies
	Protein families: metabolism
		Protein kinases [BR:ko01001]	11
		Peptidases [BR:ko01002]	20
		Glycosyltransferases [BR:ko01003]	16
		Lipopolysaccharide biosynthesis proteins [BR:ko01005]	28
		Peptidoglycan biosynthesis and degradation proteins [BR:ko01011]	15
		Lipid biosynthesis proteins [BR:ko01004]	1
		Polyketide biosynthesis proteins [BR:ko01008]	3
		Amino acid related enzymes [BR:ko01007]	9
	Protein families: genetic information processing
		Transcription factors [BR:ko03000]	25
		Transcription machinery [BR:ko03021]	2
		Messenger RNA biogenesis [BR:ko03019]	2
		Ribosome [BR:ko03011]	2
		Ribosome biogenesis [BR:ko03009]	11
		Transfer RNA biogenesis [BR:ko03016]	18
		Translation factors [BR:ko03012]	4
		Chaperones and folding catalysts [BR:ko03110]	15
		DNA replication proteins [BR:ko03032]	7
		Chromosome and associated proteins [BR:ko03036]	10
		DNA repair and recombination proteins [BR:ko03400]	28
		Mitochondrial biogenesis [BR:ko03029]	2
	Protein families: signaling and cellular processes
		Transporters [BR:ko02000]	105
		Secretion system [BR:ko02044]	41
		Two-component system [BR:ko02022]	17
		Prokaryotic defense system [BR:ko02048]	6
		Glycosylphosphatidylinositol (GPI)-anchored proteins [BR:ko00537]	1
		Antimicrobial resistance genes [BR:ko01504]	8
Not Included in Pathway or Brite
	Unclassified: metabolism
		Enzymes with EC numbers	49
		Carbohydrate metabolism	2
		Energy metabolism	8
		Lipid metabolism	1
		Nucleotide metabolism	1
		Amino acid metabolism	5
		Glycan metabolism	3
		Secondary metabolism	1
	Unclassified: genetic information processing
		Transcription	1
		Protein processing	7
		Replication and repair	5
	Unclassified: signaling and cellular processes
		Transport	4
		Cell growth	1
		Cell motility	3
		Signaling proteins	3
		Structural proteins	6
		Others	2
		Unclassified viral proteins	1
	Poorly characterized
		General function prediction only	27
		Function unknown	44

## Sheet: Pathway_Citro
Table S7. KEGG functional classifications of Citrobacter specific unique genes
Category	Sub-category	Pathway	Citrobacter-specific unique genes, orange = genus specific pathways
Metabolism
	Carbohydrate metabolism
		Glycolysis / Gluconeogenesis [PATH:ko00010]	3
		Citrate cycle (TCA cycle) [PATH:ko00020]	2
		Pentose phosphate pathway [PATH:ko00030]	2
		Pentose and glucuronate interconversions [PATH:ko00040]	3
		Fructose and mannose metabolism [PATH:ko00051]	2
		Starch and sucrose metabolism [PATH:ko00500]	3
		Amino sugar and nucleotide sugar metabolism [PATH:ko00520]	1
		Pyruvate metabolism [PATH:ko00620]	5
		Glyoxylate and dicarboxylate metabolism [PATH:ko00630]	6
		Propanoate metabolism [PATH:ko00640]	2
		C5-Branched dibasic acid metabolism [PATH:ko00660]	1
	Energy metabolism
		Carbon fixation pathways in prokaryotes [PATH:ko00720]	1
		Nitrogen metabolism [PATH:ko00910]	1
		Sulfur metabolism [PATH:ko00920]	7
	Lipid metabolism
		Glycerophospholipid metabolism [PATH:ko00564]	1
		Biosynthesis of unsaturated fatty acids [PATH:ko01040]	1
	Nucleotide metabolism
		Purine metabolism [PATH:ko00230]
	Amino acid metabolism
		Glycine	1
		Cysteine and methionine metabolism [PATH:ko00270]	2
		Lysine biosynthesis [PATH:ko00300]	1
		Arginine biosynthesis [PATH:ko00220]	2
		Arginine and proline metabolism [PATH:ko00330]	1
		Histidine metabolism [PATH:ko00340]	1
		Tyrosine metabolism [PATH:ko00350]	1
		Phenylalanine metabolism [PATH:ko00360]	1
		Phenylalanine	1
	Metabolism of other amino acids
		Phosphonate and phosphinate metabolism [PATH:ko00440]	5
		Selenocompound metabolism [PATH:ko00450]	2
		D-Alanine metabolism [PATH:ko00473]	1
		Glutathione metabolism [PATH:ko00480]	1
	Glycan biosynthesis and metabolism
		Lipopolysaccharide biosynthesis [PATH:ko00540]	1
		Peptidoglycan biosynthesis [PATH:ko00550]	1
	Metabolism of cofactors and vitamins
		Thiamine metabolism [PATH:ko00730]	1
		Riboflavin metabolism [PATH:ko00740]	1
		Nicotinate and nicotinamide metabolism [PATH:ko00760]	1
		Biotin metabolism [PATH:ko00780]	1
		Folate biosynthesis [PATH:ko00790]	2
		Porphyrin and chlorophyll metabolism [PATH:ko00860]	4
	Metabolism of terpenoids and polyketides
		Biosynthesis of siderophore group nonribosomal peptides [PATH:ko01053]	1
	Biosynthesis of other secondary metabolites
		Tropane piperidine and pyridine alkaloid biosynthesis [PATH:ko00960]	1
		Betalain biosynthesis [PATH:ko00965]	1
		Monobactam biosynthesis [PATH:ko00261]	1
		Novobiocin biosynthesis [PATH:ko00401]	1
	Xenobiotics biodegradation and metabolism
		Atrazine degradation [PATH:ko00791]	2
Genetic Information Processing
	Translation
		Ribosome [PATH:ko03010]	1
	Replication and repair
		DNA replication [PATH:ko03030]	1
		Base excision repair [PATH:ko03410]	1
		Mismatch repair [PATH:ko03430]	2
		Homologous recombination [PATH:ko03440]	1
Environmental Information Processing
	Membrane transport
		ABC transporters [PATH:ko02010]	26
		Phosphotransferase system (PTS) [PATH:ko02060]	2
	Signal transduction
		Two-component system [PATH:ko02020]	4
Cellular Processes
	Cellular community - prokaryotes
		Quorum sensing [PATH:ko02024]	2
		Biofilm formation - Escherichia coli [PATH:ko02026]	1
	Cell motility
		Bacterial chemotaxis [PATH:ko02030]	1
		Flagellar assembly [PATH:ko02040]	2
Organismal Systems
	Nervous system
		Synaptic vesicle cycle [PATH:ko04721]	1
Human Diseases
	Neurodegenerative disease
		Amyotrophic lateral sclerosis (ALS) [PATH:ko05014]	1
	Infectious disease: bacterial
		Epithelial cell signaling in Helicobacter pylori infection [PATH:ko05120]	1
	Drug resistance: antimicrobial
		Vancomycin resistance [PATH:ko01502]	2
Brite Hierarchies
	Protein families: metabolism
		Protein kinases [BR:ko01001]	1
		Peptidases [BR:ko01002]	4
		Lipopolysaccharide biosynthesis proteins [BR:ko01005]	1
		Peptidoglycan biosynthesis and degradation proteins [BR:ko01011]	3
		Lipid biosynthesis proteins [BR:ko01004]	1
		Polyketide biosynthesis proteins [BR:ko01008]	1
		Amino acid related enzymes [BR:ko01007]	3
	Protein families: genetic information processing
		Transcription factors [BR:ko03000]	5
		Transcription machinery [BR:ko03021]	2
		Ribosome [BR:ko03011]	1
		Ribosome biogenesis [BR:ko03009]	3
		Transfer RNA biogenesis [BR:ko03016]	3
		Translation factors [BR:ko03012]	2
		Chaperones and folding catalysts [BR:ko03110]	3
		DNA replication proteins [BR:ko03032]	2
		Chromosome and associated proteins [BR:ko03036]	2
		DNA repair and recombination proteins [BR:ko03400]	4
		Mitochondrial biogenesis [BR:ko03029]	1
	Protein families: signaling and cellular processes
		Transporters [BR:ko02000]	50
		Two-component system [BR:ko02022]	2
		Bacterial motility proteins [BR:ko02035]	2
		Exosome [BR:ko04147]	1
		Prokaryotic defense system [BR:ko02048]	1
		Glycosylphosphatidylinositol (GPI)-anchored proteins [BR:ko00537]	1
		Antimicrobial resistance genes [BR:ko01504]	1
Not Included in Pathway or Brite
	Unclassified: metabolism
		Enzymes with EC numbers	8
	Unclassified: genetic information processing
		Protein processing	1
		Replication and repair	1
	Unclassified: signaling and cellular processes
		Structural proteins	2
		Others	1
	Poorly characterized
		General function prediction only	7
		Function unknown	5
